# Supplementary material for: MicroRNA-mediated regulatory mechanisms in cow’s ileum and ileum lymph node in response to Mycobacterium avium subspecies paratuberculosis infection
Source: Sci Rep. 2025 Dec 3;15:43030. doi: 10.1038/s41598-025-23969-x (PMC12675627; doi:10.1038/s41598-025-23969-x)
Supplement: Supplementary file 2 — Supplementary Material 2 [file 41598_2025_23969_MOESM2_ESM.xlsx]

## Sheet: TableS1_a
Table S1A Tissue availiability per sample
Cow ID	MAP infection	IL	ILLN	Liver
1376	Negative	yes	yes	yes
3403	Negative	yes	yes	yes
6528	Negative	yes	yes	yes
8176	Negative	yes	yes	yes
8664	Negative	yes	yes	yes
398	Resistant	yes	yes	yes
1117	Resistant	yes	yes	yes
2442	Resistant	yes	yes	yes
6424	Resistant	yes	yes	no
7928	Resistant	yes	yes	no
1180	Positive	yes	yes	no
5144	Positive	no	yes	no
5678	Positive	yes	yes	yes
8156	Positive	yes	yes	yes

## Sheet: TableS1_b
Table S1b General statistics about the small RNA sequencing data processing
Sample ID	Alignment agaist mature miRNA			Alignment agaist miRBase hairpin			% Total Base Pairs trimmed	FastQC after quality control
	Reads Mapped in the bam file (millions)	% Mapped Reads	Total sequences in the bam file (millions)	Reads Mapped in the bam file (millions)	% Mapped Reads	Total sequences in the bam file (millions)		% Duplicate Reads	Average % GC Content	Total Sequences (millions)
0398-IL	3.2	0.533	5.9	0.8	0.278	2.9	0.651	0.967	0.55	8.7
0398-ILLN	6.8	0.484	14.1	1.9	0.245	7.6	0.591	0.983	0.54	17.4
0398-liver	1.3	0.406	3.2	0.4	0.189	2	0.636	0.967	0.56	5.1
1117-IL	9.8	0.615	15.9	2	0.309	6.4	0.593	0.972	0.55	19.5
1117-ILLN	3.4	0.441	7.6	1	0.23	4.5	0.606	0.98	0.55	10.2
1117-liver	1.8	0.505	3.5	0.6	0.318	1.8	0.678	0.972	0.55	5.8
1180-IL	NA	0.417	NA	NA	0.142	NA	0.678	0.664	0.55	NA
1180-ILLN	NA	0.396	NA	NA	0.15	NA	0.625	0.692	0.55	NA
1376-IL	8.3	0.743	11.2	1.4	0.476	3	0.585	0.974	0.54	12.3
1376-ILLN	1.2	0.297	4.2	0.4	0.147	3.1	0.719	0.98	0.56	8.3
1376-liver	3.8	0.546	7	1.1	0.335	3.3	0.684	0.982	0.55	12.5
2442-IL	1.7	0.387	4.5	0.5	0.19	2.9	0.694	0.954	0.56	8.6
2442-ILLN	1.4	0.358	4	0.5	0.188	2.7	0.647	0.974	0.56	6.4
2442-liver	1.1	0.372	2.9	0.3	0.167	1.9	0.701	0.972	0.55	6.2
3403-IL	6.4	0.556	11.6	1.5	0.273	5.4	0.609	0.968	0.55	14.9
3403-ILLN	2.4	0.294	8.3	0.9	0.15	6.1	0.636	0.98	0.55	13
3403-liver	4.8	0.414	11.7	1.4	0.2	7	0.643	0.985	0.55	19
5144-ILLN	0.5	0.141	3.7	0.3	0.088	3.2	0.73	0.975	0.57	9.9
5678-IL	3.8	0.431	8.8	0.8	0.163	5.1	0.66	0.958	0.57	14.8
5678-ILLN	5.3	0.474	11.2	1.4	0.236	6.1	0.657	0.976	0.55	18.2
5678-liver	1.1	0.097	11.3	0.5	0.05	10.2	0.543	0.951	0.62	19.4
6424-IL	3.1	0.423	7.2	0.7	0.16	4.3	0.609	0.946	0.57	10.2
6424-ILLN	0.8	0.189	4.1	0.3	0.081	3.4	0.617	0.965	0.55	7
6528-IL	4.5	0.656	6.8	1	0.392	2.5	0.625	0.968	0.55	8.9
6528-ILLN	1.6	0.393	4	0.5	0.207	2.5	0.623	0.972	0.55	5.6
6528-liver	0.4	0.386	1	0.1	0.159	0.6	0.618	0.952	0.55	1.3
7928-IL	8.5	0.541	15.7	1.6	0.213	7.4	0.608	0.963	0.56	20.3
7928-ILLN	5	0.37	13.5	1.1	0.128	8.7	0.547	0.969	0.54	15.8
8156-IL	6.2	0.669	9.2	0.9	0.297	3.2	0.592	0.967	0.54	10.9
8156-ILLN	6.4	0.395	16.3	1.9	0.18	10.3	0.602	0.981	0.55	22.1
8156-liver	1.1	0.396	2.9	0.3	0.177	1.8	0.717	0.973	0.55	6.6
8176-IL	8.7	0.522	16.7	1.9	0.223	8.3	0.592	0.965	0.56	21.5
8176-ILLN	4.3	0.434	10	1.3	0.211	5.9	0.602	0.979	0.55	13.2
8176-liver	1.2	0.367	3.4	0.4	0.161	2.2	0.663	0.97	0.56	6
8664-IL	4	0.442	9.1	1.2	0.227	5.3	0.618	0.958	0.56	13.3
8664-ILLN	5.3	0.253	20.8	1.9	0.121	15.9	0.621	0.967	0.57	32.1
8664-liver	NA	0.574	NA	NA	0.222	NA	0.653	0.69	0.54	NA
Average	3.8	0.430189	8.56765	0.964706	0.207649	4.92647	0.634405	0.946243	0.554865	12.5
NA: missing data
