# Supplementary material for: MicroRNA-mediated regulatory mechanisms in cow’s ileum and ileum lymph node in response to Mycobacterium avium subspecies paratuberculosis infection
Source: Sci Rep. 2025 Dec 3;15:43030. doi: 10.1038/s41598-025-23969-x (PMC12675627; doi:10.1038/s41598-025-23969-x)
Supplement: Supplementary file 3 — Supplementary Material 3 [file 41598_2025_23969_MOESM3_ESM.xlsx]

## Sheet: Table S5A_IL_JDPvsHC
Table S5A. Predicted DE miRNA targeted genes identified in IL between JDP and HC groups.
miRNA	gene	rho	FDR
bta-miR-99a-5p	CTDSPL	0.574966	0.0398181		miRNA	SigCor_abs0.3	SigNegCor_-0.3	SigNegCor_-0.7
bta-miR-99a-5p	HOXA1	0.643581	0.0176231		bta-miR-100	6	3	0
bta-miR-99a-5p	PLP1	0.714706	0.00604462		bta-miR-125a	59	46	11
bta-miR-375	RNF186	0.624319	0.0225589		bta-miR-127	2	1	0
bta-miR-129	CNKSR2	0.582418	0.0367413		bta-miR-129	6	1	0
bta-miR-129	MED30	0.71802	0.00570865		bta-miR-129-5p	6	1	0
bta-miR-129	PLN	0.631868	0.020516		bta-miR-146a	38	5	0
bta-miR-129	REEP1	0.615385	0.0251671		bta-miR-146b	60	0	0
bta-miR-129	SCG2	0.637363	0.0191181		bta-miR-147	6	0	0
bta-miR-129	SLAMF7	-0.60989	0.0268778		bta-miR-193b	29	21	4
bta-miR-146a	ABCD2	-0.577717	0.0386612		bta-miR-21-5p	28	5	1
bta-miR-146a	ACYP2	0.655586	0.0149859		bta-miR-30a-5p	14	9	3
bta-miR-146a	ADORA2B	0.714286	0.00608831		bta-miR-320a	19	9	2
bta-miR-146a	B3GNT5	0.763736	0.00237661		bta-miR-370	19	12	0
bta-miR-146a	BTBD1	0.56044	0.0463459		bta-miR-375	1	0	0
bta-miR-146a	CBLN4	-0.688708	0.00923508		bta-miR-382	7	4	0
bta-miR-146a	CD180	0.701514	0.00753486		bta-miR-99a-5p	3	0	0
bta-miR-146a	CD28	0.66575	0.012995		novelmiR_22_13887295	16	5	1
bta-miR-146a	CXCL16	0.758242	0.00266608
bta-miR-146a	DCLRE1B	0.58597	0.0353369
bta-miR-146a	EIF4G2	0.60989	0.0268778
bta-miR-146a	GDNF	-0.698763	0.00787811
bta-miR-146a	IL10RA	0.835165	0.000380208
bta-miR-146a	IL27RA	0.587912	0.0345861
bta-miR-146a	IL4R	0.593407	0.0325244
bta-miR-146a	LITAF	0.736264	0.00410771
bta-miR-146a	MALT1	0.593407	0.0325244
bta-miR-146a	MAP3K8	0.725275	0.00502324
bta-miR-146a	NRAS	0.642857	0.0177925
bta-miR-146a	OSGIN2	0.576923	0.0389926
bta-miR-146a	PCDHB16	-0.580468	0.0375289
bta-miR-146a	PGK1	0.786796	0.00141745
bta-miR-146a	PINX1	0.703297	0.00731857
bta-miR-146a	PLEKHB2	0.703297	0.00731857
bta-miR-146a	RAP2C	0.681319	0.0103404
bta-miR-146a	RARB	-0.662075	0.0136904
bta-miR-146a	RCSD1	0.879121	7.54456e-05
bta-miR-146a	REL	0.857143	0.000180934
bta-miR-146a	SHKBP1	0.587912	0.0345861
bta-miR-146a	SLC15A3	0.675824	0.0112252
bta-miR-146a	SNX15	0.591472	0.0332397
bta-miR-146a	SNX22	0.571429	0.0413423
bta-miR-146a	ST8SIA4	0.763736	0.00237661
bta-miR-146a	SYK	0.704265	0.00720314
bta-miR-146a	TBPL1	0.659341	0.0142256
bta-miR-146a	TFRC	0.664835	0.0131656
bta-miR-146a	WAS	0.703297	0.00731857
bta-miR-146a	WWC2	0.796703	0.00111365
bta-miR-320a	CCDC17	0.576923	0.0389926
bta-miR-320a	CDKN2C	0.565934	0.0437926
bta-miR-320a	CEP68	0.597525	0.0310393
bta-miR-320a	DBN1	0.620879	0.0235382
bta-miR-320a	DESI2	-0.566713	0.043439
bta-miR-320a	GART	-0.664835	0.0131656
bta-miR-320a	KCNIP4	0.842097	0.000304439
bta-miR-320a	OXCT1	-0.604396	0.0286727
bta-miR-320a	PAPD5	-0.598901	0.0305541
bta-miR-320a	PAPOLA	-0.571429	0.0413423
bta-miR-320a	PCOLCE2	0.554945	0.0490045
bta-miR-320a	PLAC9	0.631868	0.020516
bta-miR-320a	RAI2	0.742779	0.00362936
bta-miR-320a	RIMKLB	0.555709	0.0486285
bta-miR-320a	SLC7A3	0.662104	0.0136847
bta-miR-320a	ST8SIA4	-0.615385	0.0251671
bta-miR-320a	TFRC	-0.708791	0.00668178
bta-miR-320a	USP12	-0.736264	0.00410771
bta-miR-320a	WDR11	-0.593407	0.0325244
bta-miR-30a-5p	ADAM9	-0.631868	0.020516
bta-miR-30a-5p	DDIT4	-0.785714	0.00145419
bta-miR-30a-5p	EIF3A	-0.565934	0.0437926
bta-miR-30a-5p	GABRB1	0.81017	0.000785388
bta-miR-30a-5p	HOXA1	0.687966	0.00934182
bta-miR-30a-5p	KIAA0408	0.587912	0.0345861
bta-miR-30a-5p	P4HA3	-0.642764	0.0178143
bta-miR-30a-5p	RARB	0.626212	0.022033
bta-miR-30a-5p	SLC7A10	-0.71802	0.00570865
bta-miR-30a-5p	SNX8	-0.702482	0.0074168
bta-miR-30a-5p	SOCS1	-0.557246	0.0478781
bta-miR-30a-5p	TTLL7	0.565934	0.0437926
bta-miR-30a-5p	VIM	-0.593407	0.0325244
bta-miR-30a-5p	ZC2HC1B	-0.56948	0.0421998
bta-miR-147	ANKRD13A	0.741758	0.00370131
bta-miR-147	CLDN11	0.735125	0.0041961
bta-miR-147	CLEC5A	0.572516	0.0408693
bta-miR-147	FKBP1B	0.655617	0.0149795
bta-miR-147	SAC3D1	0.667592	0.0126567
bta-miR-147	ZBTB14	0.629987	0.0210117
bta-miR-100	CTDSPL	0.607979	0.0274926
bta-miR-100	FZD8	0.667613	0.0126529
bta-miR-100	HOXA1	0.618614	0.0241998
bta-miR-100	LRRC8B	-0.566713	0.043439
bta-miR-100	RASGRP3	-0.571429	0.0413423
bta-miR-100	TFRC	-0.565934	0.0437926
bta-miR-129-5p	CNKSR2	0.582418	0.0367413
bta-miR-129-5p	MED30	0.71802	0.00570865
bta-miR-129-5p	PLN	0.631868	0.020516
bta-miR-129-5p	REEP1	0.615385	0.0251671
bta-miR-129-5p	SCG2	0.637363	0.0191181
bta-miR-129-5p	SLAMF7	-0.60989	0.0268778
bta-miR-125a	ABHD3	-0.635489	0.0195866
bta-miR-125a	ACHE	0.596974	0.0312348
bta-miR-125a	ADRA1A	0.702482	0.0074168
bta-miR-125a	AGTRAP	-0.71978	0.00553612
bta-miR-125a	ATOX1	-0.752747	0.00298223
bta-miR-125a	BMPR1B	0.914379	1.21413e-05
bta-miR-125a	CDC42SE1	-0.675824	0.0112252
bta-miR-125a	CDX2	-0.60989	0.0268778
bta-miR-125a	CHTF8	-0.604396	0.0286727
bta-miR-125a	CLEC4G	-0.635489	0.0195866
bta-miR-125a	COMP	0.571039	0.0415125
bta-miR-125a	CYB561D1	-0.599725	0.0302662
bta-miR-125a	CYTH1	-0.662999	0.0135129
bta-miR-125a	DAZAP2	-0.851648	0.000220219
bta-miR-125a	DOK1	-0.671252	0.0120042
bta-miR-125a	DRAM2	-0.631868	0.020516
bta-miR-125a	DUSP2	-0.692308	0.00873032
bta-miR-125a	FAM213A	0.774725	0.00187136
bta-miR-125a	GAA	-0.715269	0.00598652
bta-miR-125a	GGA2	-0.741758	0.00370131
bta-miR-125a	GMIP	-0.620879	0.0235382
bta-miR-125a	GNA15	-0.736264	0.00410771
bta-miR-125a	GPATCH3	-0.741758	0.00370131
bta-miR-125a	HCLS1	-0.571429	0.0413423
bta-miR-125a	IFITM5	0.828283	0.000469496
bta-miR-125a	IL17RE	-0.681319	0.0103404
bta-miR-125a	IL6R	-0.593407	0.0325244
bta-miR-125a	IL7R	-0.730769	0.00454773
bta-miR-125a	ITGB2	-0.82967	0.000450286
bta-miR-125a	KCNH7	-0.662075	0.0136904
bta-miR-125a	LIPA	-0.686813	0.0095095
bta-miR-125a	LURAP1L	0.599725	0.0302662
bta-miR-125a	MAMDC2	0.741758	0.00370131
bta-miR-125a	MAP3K11	-0.605228	0.0283954
bta-miR-125a	MSRB3	0.791209	0.00127502
bta-miR-125a	NXF1	-0.681319	0.0103404
bta-miR-125a	PEX12	-0.648352	0.0165367
bta-miR-125a	PHOX2B	0.670383	0.0121568
bta-miR-125a	PPP1CA	-0.57576	0.0394818
bta-miR-125a	PPT1	-0.730769	0.00454773
bta-miR-125a	PRDM1	-0.554945	0.0490045
bta-miR-125a	PSMA4	-0.67033	0.0121662
bta-miR-125a	RARRES1	-0.637363	0.0191181
bta-miR-125a	SCARB1	-0.626374	0.0219886
bta-miR-125a	SCN4B	0.858323	0.000173278
bta-miR-125a	SEMA4C	0.751032	0.00308664
bta-miR-125a	SH3TC2	0.71978	0.00553612
bta-miR-125a	ST6GAL1	-0.660248	0.0140462
bta-miR-125a	ST8SIA4	-0.637363	0.0191181
bta-miR-125a	TAPBP	-0.648352	0.0165367
bta-miR-125a	TGOLN2	-0.618983	0.0240913
bta-miR-125a	THEMIS2	-0.620879	0.0235382
bta-miR-125a	TMEM161B	-0.565934	0.0437926
bta-miR-125a	TMEM168	-0.576923	0.0389926
bta-miR-125a	TMEM2	-0.60989	0.0268778
bta-miR-125a	TNFSF8	-0.71978	0.00553612
bta-miR-125a	TOR2A	-0.620879	0.0235382
bta-miR-125a	UBTD1	-0.675824	0.0112252
bta-miR-125a	ZNF385A	-0.598901	0.0305541
bta-miR-21-5p	ARHGAP24	-0.642857	0.0177925
bta-miR-21-5p	ATP6V1D	0.60989	0.0268778
bta-miR-21-5p	BCKDHB	-0.563962	0.044697
bta-miR-21-5p	BNIP2	0.774725	0.00187136
bta-miR-21-5p	CCL22	0.67033	0.0121662
bta-miR-21-5p	CD1A	0.602476	0.0293199
bta-miR-21-5p	CD84	0.571429	0.0413423
bta-miR-21-5p	CLEC5A	0.799255	0.0010444
bta-miR-21-5p	F2RL2	0.554945	0.0490045
bta-miR-21-5p	FBXO11	0.752747	0.00298223
bta-miR-21-5p	GAL3ST4	-0.55846	0.0472915
bta-miR-21-5p	GRAMD3	0.648352	0.0165367
bta-miR-21-5p	KIAA1033	0.675824	0.0112252
bta-miR-21-5p	LYZ	0.631868	0.020516
bta-miR-21-5p	MKRN1	0.56044	0.0463459
bta-miR-21-5p	PBRM1	0.587912	0.0345861
bta-miR-21-5p	PDCD4	0.648352	0.0165367
bta-miR-21-5p	PELI1	0.565934	0.0437926
bta-miR-21-5p	RBM22	0.776862	0.0017837
bta-miR-21-5p	RNF20	0.71978	0.00553612
bta-miR-21-5p	S100A10	0.582418	0.0367413
bta-miR-21-5p	SATB1	0.598901	0.0305541
bta-miR-21-5p	SNAP23	0.565934	0.0437926
bta-miR-21-5p	ST8SIA4	0.71978	0.00553612
bta-miR-21-5p	ZBTB11	0.596974	0.0312348
bta-miR-21-5p	ZBTB47	-0.582418	0.0367413
bta-miR-21-5p	ZNF772	-0.734526	0.00424314
bta-miR-21-5p	ZSWIM6	0.604396	0.0286727
bta-miR-127	CTSZ	-0.571429	0.0413423
bta-miR-127	KLHL14	0.561146	0.0460119
bta-miR-370	ACP5	-0.664835	0.0131656
bta-miR-370	AQP3	-0.627236	0.0217525
bta-miR-370	ATP2B2	0.595044	0.031928
bta-miR-370	CEP112	0.704265	0.00720314
bta-miR-370	EIF4A1	-0.565934	0.0437926
bta-miR-370	FABP7	0.626374	0.0219886
bta-miR-370	KCTD15	0.56044	0.0463459
bta-miR-370	ORAI2	-0.587912	0.0345861
bta-miR-370	PALLD	0.604396	0.0286727
bta-miR-370	PLAUR	-0.626374	0.0219886
bta-miR-370	RNF112	0.576658	0.0391039
bta-miR-370	RNF185	-0.554945	0.0490045
bta-miR-370	SEMA6A	-0.648352	0.0165367
bta-miR-370	SLC16A1	0.604396	0.0286727
bta-miR-370	SNAP23	-0.565934	0.0437926
bta-miR-370	TBC1D2B	-0.554945	0.0490045
bta-miR-370	TXNDC12	-0.554945	0.0490045
bta-miR-370	VIPR1	-0.593407	0.0325244
bta-miR-370	ZNF800	-0.598901	0.0305541
bta-miR-382	C2orf42	-0.554945	0.0490045
bta-miR-382	FAM96A	-0.565934	0.0437926
bta-miR-382	GPR176	0.74105	0.0037519
bta-miR-382	MEOX2	0.69051	0.00897974
bta-miR-382	MS4A7	-0.675824	0.0112252
bta-miR-382	PDGFRL	0.668518	0.0124891
bta-miR-382	TOP1	-0.642857	0.0177925
bta-miR-193b	ADSSL1	0.58597	0.0353369
bta-miR-193b	AGTR2	0.559256	0.0469096
bta-miR-193b	AMOTL1	0.571429	0.0413423
bta-miR-193b	ARPC5	-0.664835	0.0131656
bta-miR-193b	CDKL5	0.57576	0.0394818
bta-miR-193b	EPS15	-0.565934	0.0437926
bta-miR-193b	FAM131B	0.749314	0.00319406
bta-miR-193b	GAS1	0.675824	0.0112252
bta-miR-193b	IL17RD	0.807692	0.00083916
bta-miR-193b	KIAA0513	-0.648352	0.0165367
bta-miR-193b	KIAA1919	-0.707992	0.00677171
bta-miR-193b	LAMP2	-0.565934	0.0437926
bta-miR-193b	MAFG	-0.835165	0.000380208
bta-miR-193b	MPHOSPH8	-0.591472	0.0332397
bta-miR-193b	PFKFB3	-0.659341	0.0142256
bta-miR-193b	PHKG2	-0.60989	0.0268778
bta-miR-193b	PLAU	-0.648352	0.0165367
bta-miR-193b	PPIF	-0.635489	0.0195866
bta-miR-193b	PPT1	-0.582418	0.0367413
bta-miR-193b	PTP4A2	-0.747253	0.00332674
bta-miR-193b	RALGPS1	-0.637363	0.0191181
bta-miR-193b	SCAMP5	-0.598901	0.0305541
bta-miR-193b	SLC23A2	-0.571429	0.0413423
bta-miR-193b	ST6GALNAC5	0.71173	0.00635907
bta-miR-193b	TMX3	-0.681319	0.0103404
bta-miR-193b	VAMP8	-0.626374	0.0219886
bta-miR-193b	ZBTB6	-0.74553	0.00344085
bta-miR-193b	ZCCHC6	-0.576923	0.0389926
bta-miR-193b	ZDHHC18	-0.686813	0.0095095
bta-miR-146b	AADACL3	0.674237	0.0114911
bta-miR-146b	ARF6	0.604396	0.0286727
bta-miR-146b	ARHGDIB	0.598901	0.0305541
bta-miR-146b	BTBD1	0.714286	0.00608831
bta-miR-146b	BUB3	0.554945	0.0490045
bta-miR-146b	C1orf115	0.675824	0.0112252
bta-miR-146b	CCL11	0.626374	0.0219886
bta-miR-146b	CD180	0.613481	0.0257505
bta-miR-146b	CD28	0.657497	0.0145952
bta-miR-146b	CDKN2AIP	0.785714	0.00145419
bta-miR-146b	CXCL16	0.648352	0.0165367
bta-miR-146b	CYP7B1	0.675824	0.0112252
bta-miR-146b	DCAF12	0.626374	0.0219886
bta-miR-146b	DNPEP	0.637363	0.0191181
bta-miR-146b	EIF4G2	0.648352	0.0165367
bta-miR-146b	ELMO1	0.730769	0.00454773
bta-miR-146b	EXOC8	0.631868	0.020516
bta-miR-146b	FAM45A	0.686813	0.0095095
bta-miR-146b	GCH1	0.627236	0.0217525
bta-miR-146b	HEATR5A	0.631868	0.020516
bta-miR-146b	HNRNPD	0.626374	0.0219886
bta-miR-146b	IL10RA	0.593407	0.0325244
bta-miR-146b	IL4R	0.796703	0.00111365
bta-miR-146b	IWS1	0.599725	0.0302662
bta-miR-146b	KLHL20	0.599725	0.0302662
bta-miR-146b	LDLRAD3	0.60989	0.0268778
bta-miR-146b	MAFF	0.785714	0.00145419
bta-miR-146b	MALT1	0.824176	0.000530223
bta-miR-146b	MAP3K8	0.593407	0.0325244
bta-miR-146b	MGAT1	0.642857	0.0177925
bta-miR-146b	MTA2	0.554945	0.0490045
bta-miR-146b	MTMR1	0.61073	0.0266111
bta-miR-146b	NRAS	0.576923	0.0389926
bta-miR-146b	OSTF1	0.593407	0.0325244
bta-miR-146b	PGK1	0.69051	0.00897974
bta-miR-146b	PHKB	0.595044	0.031928
bta-miR-146b	PINX1	0.67033	0.0121662
bta-miR-146b	PLEKHB2	0.582418	0.0367413
bta-miR-146b	PPIL1	0.659341	0.0142256
bta-miR-146b	PSMA4	0.620879	0.0235382
bta-miR-146b	RCSD1	0.576923	0.0389926
bta-miR-146b	REL	0.664835	0.0131656
bta-miR-146b	RIPPLY1	0.604744	0.0285563
bta-miR-146b	RMDN3	0.604396	0.0286727
bta-miR-146b	SH3GL2	0.571429	0.0413423
bta-miR-146b	SNX22	0.807692	0.00083916
bta-miR-146b	ST8SIA4	0.637363	0.0191181
bta-miR-146b	TAF1D	0.637363	0.0191181
bta-miR-146b	TAF2	0.56044	0.0463459
bta-miR-146b	TBPL1	0.615385	0.0251671
bta-miR-146b	TMEM183A	0.566713	0.043439
bta-miR-146b	TMEM219	0.56044	0.0463459
bta-miR-146b	TOP2B	0.67033	0.0121662
bta-miR-146b	TTC33	0.637363	0.0191181
bta-miR-146b	UBXN2A	0.571429	0.0413423
bta-miR-146b	WAS	0.582418	0.0367413
bta-miR-146b	WWC2	0.631868	0.020516
bta-miR-146b	ZDHHC13	0.692308	0.00873032
bta-miR-146b	ZFAND2B	0.63824	0.0189017
bta-miR-146b	ZFC3H1	0.725275	0.00502324
novelmiR_22_13887295	ADAM9	-0.587805	0.0346271
novelmiR_22_13887295	AJAP1	0.631148	0.0207049
novelmiR_22_13887295	ARL3	0.633892	0.0199925
novelmiR_22_13887295	ARL8B	-0.80258	0.000959279
novelmiR_22_13887295	C5orf51	-0.599109	0.0304813
novelmiR_22_13887295	CTBP1	0.670681	0.0121044
novelmiR_22_13887295	FKBP5	-0.616065	0.024961
novelmiR_22_13887295	IRAK2	-0.587805	0.0346271
novelmiR_22_13887295	KBTBD11	0.599934	0.0301938
novelmiR_22_13887295	NRXN3	0.593184	0.0326061
novelmiR_22_13887295	NTN1	0.666933	0.012777
novelmiR_22_13887295	PTPMT1	0.648042	0.0166057
novelmiR_22_13887295	RADIL	0.591444	0.0332502
novelmiR_22_13887295	SSSCA1	0.559545	0.0467714
novelmiR_22_13887295	ZBTB20	0.587805	0.0346271
novelmiR_22_13887295	ZNF641	0.578092	0.0385057

## Sheet: Table S5B_IL_MAPTvsHC
Table S5B. Predicted DE miRNA targeted genes identified in IL between MAPT and HC groups.
miRNA	gene	rho	FDR
bta-miR-125b	CYB561D1	-0.555709	0.0486285		miRNA	SigCor_abs0.3	SigNegCor_-0.3	SigNegCor_-0.7
bta-miR-125b	DUSP2	-0.587912	0.0345861		bta-let-7b	4	3	0
bta-miR-125b	FOXD2	0.625786	0.0221505		bta-miR-125a	59	46	11
bta-miR-125b	HFE	-0.625347	0.0222723		bta-miR-125b	8	7	1
bta-miR-125b	KCNH7	-0.673109	0.011683		bta-miR-146a	38	5	0
bta-miR-125b	MAPK12	-0.710746	0.00646573		bta-miR-146b	60	0	0
bta-miR-125b	UBTD1	-0.576923	0.0389926		bta-miR-147	6	0	0
bta-miR-125b	ZNF385A	-0.582418	0.0367413		bta-miR-193b	29	21	4
bta-let-7b	DDX19A	-0.577717	0.0386612		bta-miR-296-3p	30	1	0
bta-let-7b	HOGA1	-0.60966	0.0269512		bta-miR-3596	4	4	0
bta-let-7b	PTAFR	-0.554945	0.0490045
bta-let-7b	ZNF879	0.60989	0.0268778
bta-miR-3596	AQP3	-0.583219	0.0364209
bta-miR-3596	DDT	-0.620879	0.0235382
bta-miR-3596	SCIMP	-0.577717	0.0386612
bta-miR-3596	ZNF783	-0.598901	0.0305541
bta-miR-146a	ABCD2	-0.577717	0.0386612
bta-miR-146a	ACYP2	0.655586	0.0149859
bta-miR-146a	ADORA2B	0.714286	0.00608831
bta-miR-146a	B3GNT5	0.763736	0.00237661
bta-miR-146a	BTBD1	0.56044	0.0463459
bta-miR-146a	CBLN4	-0.688708	0.00923508
bta-miR-146a	CD180	0.701514	0.00753486
bta-miR-146a	CD28	0.66575	0.012995
bta-miR-146a	CXCL16	0.758242	0.00266608
bta-miR-146a	DCLRE1B	0.58597	0.0353369
bta-miR-146a	EIF4G2	0.60989	0.0268778
bta-miR-146a	GDNF	-0.698763	0.00787811
bta-miR-146a	IL10RA	0.835165	0.000380208
bta-miR-146a	IL27RA	0.587912	0.0345861
bta-miR-146a	IL4R	0.593407	0.0325244
bta-miR-146a	LITAF	0.736264	0.00410771
bta-miR-146a	MALT1	0.593407	0.0325244
bta-miR-146a	MAP3K8	0.725275	0.00502324
bta-miR-146a	NRAS	0.642857	0.0177925
bta-miR-146a	OSGIN2	0.576923	0.0389926
bta-miR-146a	PCDHB16	-0.580468	0.0375289
bta-miR-146a	PGK1	0.786796	0.00141745
bta-miR-146a	PINX1	0.703297	0.00731857
bta-miR-146a	PLEKHB2	0.703297	0.00731857
bta-miR-146a	RAP2C	0.681319	0.0103404
bta-miR-146a	RARB	-0.662075	0.0136904
bta-miR-146a	RCSD1	0.879121	7.54456e-05
bta-miR-146a	REL	0.857143	0.000180934
bta-miR-146a	SHKBP1	0.587912	0.0345861
bta-miR-146a	SLC15A3	0.675824	0.0112252
bta-miR-146a	SNX15	0.591472	0.0332397
bta-miR-146a	SNX22	0.571429	0.0413423
bta-miR-146a	ST8SIA4	0.763736	0.00237661
bta-miR-146a	SYK	0.704265	0.00720314
bta-miR-146a	TBPL1	0.659341	0.0142256
bta-miR-146a	TFRC	0.664835	0.0131656
bta-miR-146a	WAS	0.703297	0.00731857
bta-miR-146a	WWC2	0.796703	0.00111365
bta-miR-147	ANKRD13A	0.741758	0.00370131
bta-miR-147	CLDN11	0.735125	0.0041961
bta-miR-147	CLEC5A	0.572516	0.0408693
bta-miR-147	FKBP1B	0.655617	0.0149795
bta-miR-147	SAC3D1	0.667592	0.0126567
bta-miR-147	ZBTB14	0.629987	0.0210117
bta-miR-296-3p	ARHGAP9	0.571429	0.0413423
bta-miR-296-3p	BFSP2	0.796146	0.00112924
bta-miR-296-3p	CD40LG	0.648352	0.0165367
bta-miR-296-3p	CDCA3	0.594223	0.0322258
bta-miR-296-3p	CHST11	0.577717	0.0386612
bta-miR-296-3p	CLDN2	0.664835	0.0131656
bta-miR-296-3p	CX3CL1	0.686813	0.0095095
bta-miR-296-3p	DESI1	0.604396	0.0286727
bta-miR-296-3p	DFFB	0.635489	0.0195866
bta-miR-296-3p	FNDC4	-0.60989	0.0268778
bta-miR-296-3p	HDAC1	0.736264	0.00410771
bta-miR-296-3p	HLA-DMA	0.664835	0.0131656
bta-miR-296-3p	HMGXB4	0.675824	0.0112252
bta-miR-296-3p	IRF9	0.692308	0.00873032
bta-miR-296-3p	LMO2	0.714286	0.00608831
bta-miR-296-3p	LNP1	0.711936	0.00633694
bta-miR-296-3p	MMGT1	0.624485	0.0225125
bta-miR-296-3p	NTF3	0.602476	0.0293199
bta-miR-296-3p	PIGZ	0.626374	0.0219886
bta-miR-296-3p	PRPF38B	0.615385	0.0251671
bta-miR-296-3p	PWWP2A	0.703297	0.00731857
bta-miR-296-3p	RAD9A	0.659341	0.0142256
bta-miR-296-3p	RBM3	0.758242	0.00266608
bta-miR-296-3p	RDH16	0.774725	0.00187136
bta-miR-296-3p	SERPINE2	0.642857	0.0177925
bta-miR-296-3p	SHC1	0.593407	0.0325244
bta-miR-296-3p	SLC6A2	0.672179	0.0118431
bta-miR-296-3p	TMEM209	0.607979	0.0274926
bta-miR-296-3p	TYW1	0.620879	0.0235382
bta-miR-296-3p	WDYHV1	0.708791	0.00668178
bta-miR-125a	ABHD3	-0.635489	0.0195866
bta-miR-125a	ACHE	0.596974	0.0312348
bta-miR-125a	ADRA1A	0.702482	0.0074168
bta-miR-125a	AGTRAP	-0.71978	0.00553612
bta-miR-125a	ATOX1	-0.752747	0.00298223
bta-miR-125a	BMPR1B	0.914379	1.21413e-05
bta-miR-125a	CDC42SE1	-0.675824	0.0112252
bta-miR-125a	CDX2	-0.60989	0.0268778
bta-miR-125a	CHTF8	-0.604396	0.0286727
bta-miR-125a	CLEC4G	-0.635489	0.0195866
bta-miR-125a	COMP	0.571039	0.0415125
bta-miR-125a	CYB561D1	-0.599725	0.0302662
bta-miR-125a	CYTH1	-0.662999	0.0135129
bta-miR-125a	DAZAP2	-0.851648	0.000220219
bta-miR-125a	DOK1	-0.671252	0.0120042
bta-miR-125a	DRAM2	-0.631868	0.020516
bta-miR-125a	DUSP2	-0.692308	0.00873032
bta-miR-125a	FAM213A	0.774725	0.00187136
bta-miR-125a	GAA	-0.715269	0.00598652
bta-miR-125a	GGA2	-0.741758	0.00370131
bta-miR-125a	GMIP	-0.620879	0.0235382
bta-miR-125a	GNA15	-0.736264	0.00410771
bta-miR-125a	GPATCH3	-0.741758	0.00370131
bta-miR-125a	HCLS1	-0.571429	0.0413423
bta-miR-125a	IFITM5	0.828283	0.000469496
bta-miR-125a	IL17RE	-0.681319	0.0103404
bta-miR-125a	IL6R	-0.593407	0.0325244
bta-miR-125a	IL7R	-0.730769	0.00454773
bta-miR-125a	ITGB2	-0.82967	0.000450286
bta-miR-125a	KCNH7	-0.662075	0.0136904
bta-miR-125a	LIPA	-0.686813	0.0095095
bta-miR-125a	LURAP1L	0.599725	0.0302662
bta-miR-125a	MAMDC2	0.741758	0.00370131
bta-miR-125a	MAP3K11	-0.605228	0.0283954
bta-miR-125a	MSRB3	0.791209	0.00127502
bta-miR-125a	NXF1	-0.681319	0.0103404
bta-miR-125a	PEX12	-0.648352	0.0165367
bta-miR-125a	PHOX2B	0.670383	0.0121568
bta-miR-125a	PPP1CA	-0.57576	0.0394818
bta-miR-125a	PPT1	-0.730769	0.00454773
bta-miR-125a	PRDM1	-0.554945	0.0490045
bta-miR-125a	PSMA4	-0.67033	0.0121662
bta-miR-125a	RARRES1	-0.637363	0.0191181
bta-miR-125a	SCARB1	-0.626374	0.0219886
bta-miR-125a	SCN4B	0.858323	0.000173278
bta-miR-125a	SEMA4C	0.751032	0.00308664
bta-miR-125a	SH3TC2	0.71978	0.00553612
bta-miR-125a	ST6GAL1	-0.660248	0.0140462
bta-miR-125a	ST8SIA4	-0.637363	0.0191181
bta-miR-125a	TAPBP	-0.648352	0.0165367
bta-miR-125a	TGOLN2	-0.618983	0.0240913
bta-miR-125a	THEMIS2	-0.620879	0.0235382
bta-miR-125a	TMEM161B	-0.565934	0.0437926
bta-miR-125a	TMEM168	-0.576923	0.0389926
bta-miR-125a	TMEM2	-0.60989	0.0268778
bta-miR-125a	TNFSF8	-0.71978	0.00553612
bta-miR-125a	TOR2A	-0.620879	0.0235382
bta-miR-125a	UBTD1	-0.675824	0.0112252
bta-miR-125a	ZNF385A	-0.598901	0.0305541
bta-miR-193b	ADSSL1	0.58597	0.0353369
bta-miR-193b	AGTR2	0.559256	0.0469096
bta-miR-193b	AMOTL1	0.571429	0.0413423
bta-miR-193b	ARPC5	-0.664835	0.0131656
bta-miR-193b	CDKL5	0.57576	0.0394818
bta-miR-193b	EPS15	-0.565934	0.0437926
bta-miR-193b	FAM131B	0.749314	0.00319406
bta-miR-193b	GAS1	0.675824	0.0112252
bta-miR-193b	IL17RD	0.807692	0.00083916
bta-miR-193b	KIAA0513	-0.648352	0.0165367
bta-miR-193b	KIAA1919	-0.707992	0.00677171
bta-miR-193b	LAMP2	-0.565934	0.0437926
bta-miR-193b	MAFG	-0.835165	0.000380208
bta-miR-193b	MPHOSPH8	-0.591472	0.0332397
bta-miR-193b	PFKFB3	-0.659341	0.0142256
bta-miR-193b	PHKG2	-0.60989	0.0268778
bta-miR-193b	PLAU	-0.648352	0.0165367
bta-miR-193b	PPIF	-0.635489	0.0195866
bta-miR-193b	PPT1	-0.582418	0.0367413
bta-miR-193b	PTP4A2	-0.747253	0.00332674
bta-miR-193b	RALGPS1	-0.637363	0.0191181
bta-miR-193b	SCAMP5	-0.598901	0.0305541
bta-miR-193b	SLC23A2	-0.571429	0.0413423
bta-miR-193b	ST6GALNAC5	0.71173	0.00635907
bta-miR-193b	TMX3	-0.681319	0.0103404
bta-miR-193b	VAMP8	-0.626374	0.0219886
bta-miR-193b	ZBTB6	-0.74553	0.00344085
bta-miR-193b	ZCCHC6	-0.576923	0.0389926
bta-miR-193b	ZDHHC18	-0.686813	0.0095095
bta-miR-146b	AADACL3	0.674237	0.0114911
bta-miR-146b	ARF6	0.604396	0.0286727
bta-miR-146b	ARHGDIB	0.598901	0.0305541
bta-miR-146b	BTBD1	0.714286	0.00608831
bta-miR-146b	BUB3	0.554945	0.0490045
bta-miR-146b	C1orf115	0.675824	0.0112252
bta-miR-146b	CCL11	0.626374	0.0219886
bta-miR-146b	CD180	0.613481	0.0257505
bta-miR-146b	CD28	0.657497	0.0145952
bta-miR-146b	CDKN2AIP	0.785714	0.00145419
bta-miR-146b	CXCL16	0.648352	0.0165367
bta-miR-146b	CYP7B1	0.675824	0.0112252
bta-miR-146b	DCAF12	0.626374	0.0219886
bta-miR-146b	DNPEP	0.637363	0.0191181
bta-miR-146b	EIF4G2	0.648352	0.0165367
bta-miR-146b	ELMO1	0.730769	0.00454773
bta-miR-146b	EXOC8	0.631868	0.020516
bta-miR-146b	FAM45A	0.686813	0.0095095
bta-miR-146b	GCH1	0.627236	0.0217525
bta-miR-146b	HEATR5A	0.631868	0.020516
bta-miR-146b	HNRNPD	0.626374	0.0219886
bta-miR-146b	IL10RA	0.593407	0.0325244
bta-miR-146b	IL4R	0.796703	0.00111365
bta-miR-146b	IWS1	0.599725	0.0302662
bta-miR-146b	KLHL20	0.599725	0.0302662
bta-miR-146b	LDLRAD3	0.60989	0.0268778
bta-miR-146b	MAFF	0.785714	0.00145419
bta-miR-146b	MALT1	0.824176	0.000530223
bta-miR-146b	MAP3K8	0.593407	0.0325244
bta-miR-146b	MGAT1	0.642857	0.0177925
bta-miR-146b	MTA2	0.554945	0.0490045
bta-miR-146b	MTMR1	0.61073	0.0266111
bta-miR-146b	NRAS	0.576923	0.0389926
bta-miR-146b	OSTF1	0.593407	0.0325244
bta-miR-146b	PGK1	0.69051	0.00897974
bta-miR-146b	PHKB	0.595044	0.031928
bta-miR-146b	PINX1	0.67033	0.0121662
bta-miR-146b	PLEKHB2	0.582418	0.0367413
bta-miR-146b	PPIL1	0.659341	0.0142256
bta-miR-146b	PSMA4	0.620879	0.0235382
bta-miR-146b	RCSD1	0.576923	0.0389926
bta-miR-146b	REL	0.664835	0.0131656
bta-miR-146b	RIPPLY1	0.604744	0.0285563
bta-miR-146b	RMDN3	0.604396	0.0286727
bta-miR-146b	SH3GL2	0.571429	0.0413423
bta-miR-146b	SNX22	0.807692	0.00083916
bta-miR-146b	ST8SIA4	0.637363	0.0191181
bta-miR-146b	TAF1D	0.637363	0.0191181
bta-miR-146b	TAF2	0.56044	0.0463459
bta-miR-146b	TBPL1	0.615385	0.0251671
bta-miR-146b	TMEM183A	0.566713	0.043439
bta-miR-146b	TMEM219	0.56044	0.0463459
bta-miR-146b	TOP2B	0.67033	0.0121662
bta-miR-146b	TTC33	0.637363	0.0191181
bta-miR-146b	UBXN2A	0.571429	0.0413423
bta-miR-146b	WAS	0.582418	0.0367413
bta-miR-146b	WWC2	0.631868	0.020516
bta-miR-146b	ZDHHC13	0.692308	0.00873032
bta-miR-146b	ZFAND2B	0.63824	0.0189017
bta-miR-146b	ZFC3H1	0.725275	0.00502324

## Sheet: Table S5C_IL_JDPvsMAPT
Table S5C. Predicted DE miRNA targeted genes identified in IL between JDP and MAPT groups.
miRNA	gene	rho	FDR
bta-miR-129	CNKSR2	0.582418	0.0367413		miRNA	SigCor_abs0.3	SigNegCor_-0.3	SigNegCor_-0.7
bta-miR-129	MED30	0.71802	0.00570865		bta-miR-129	6	1	0
bta-miR-129	PLN	0.631868	0.020516		bta-miR-129-5p	6	1	0
bta-miR-129	REEP1	0.615385	0.0251671		bta-miR-1388-5p	25	2	0
bta-miR-129	SCG2	0.637363	0.0191181		bta-miR-2284a	5	0	0
bta-miR-129	SLAMF7	-0.60989	0.0268778		bta-miR-370	19	12	0
bta-miR-1388-5p	AGFG1	0.631868	0.020516		novelmiR_22_13887295	16	5	1
bta-miR-1388-5p	BMP5	0.785714	0.00145419
bta-miR-1388-5p	CASR	0.675824	0.0112252
bta-miR-1388-5p	CCR9	0.78022	0.0016525
bta-miR-1388-5p	CD96	0.698763	0.00787811
bta-miR-1388-5p	CLEC4G	0.552958	0.0499924
bta-miR-1388-5p	CLUL1	0.612873	0.0259389
bta-miR-1388-5p	CTGF	-0.664835	0.0131656
bta-miR-1388-5p	DGCR8	0.607979	0.0274926
bta-miR-1388-5p	EPB41L3	0.659341	0.0142256
bta-miR-1388-5p	EPHA4	0.725275	0.00502324
bta-miR-1388-5p	GDNF	0.654746	0.0151602
bta-miR-1388-5p	IGFBP7	-0.593407	0.0325244
bta-miR-1388-5p	IRF2BP2	0.620879	0.0235382
bta-miR-1388-5p	MARVELD3	0.830812	0.00043494
bta-miR-1388-5p	MRPL43	0.726273	0.00493412
bta-miR-1388-5p	PHACTR4	0.56044	0.0463459
bta-miR-1388-5p	PTPN18	0.813187	0.000723608
bta-miR-1388-5p	RCAN3	0.554945	0.0490045
bta-miR-1388-5p	RHNO1	0.620879	0.0235382
bta-miR-1388-5p	SHPRH	0.587912	0.0345861
bta-miR-1388-5p	SLA2	0.681319	0.0103404
bta-miR-1388-5p	SLC37A1	0.615385	0.0251671
bta-miR-1388-5p	SLC5A12	0.593407	0.0325244
bta-miR-1388-5p	TPK1	0.631868	0.020516
bta-miR-129-5p	CNKSR2	0.582418	0.0367413
bta-miR-129-5p	MED30	0.71802	0.00570865
bta-miR-129-5p	PLN	0.631868	0.020516
bta-miR-129-5p	REEP1	0.615385	0.0251671
bta-miR-129-5p	SCG2	0.637363	0.0191181
bta-miR-129-5p	SLAMF7	-0.60989	0.0268778
bta-miR-2284a	FLRT3	0.576923	0.0389926
bta-miR-2284a	HEXDC	0.620879	0.0235382
bta-miR-2284a	MRPS28	0.703297	0.00731857
bta-miR-2284a	SDC2	0.681319	0.0103404
bta-miR-2284a	STOML2	0.674003	0.0115307
bta-miR-370	ACP5	-0.664835	0.0131656
bta-miR-370	AQP3	-0.627236	0.0217525
bta-miR-370	ATP2B2	0.595044	0.031928
bta-miR-370	CEP112	0.704265	0.00720314
bta-miR-370	EIF4A1	-0.565934	0.0437926
bta-miR-370	FABP7	0.626374	0.0219886
bta-miR-370	KCTD15	0.56044	0.0463459
bta-miR-370	ORAI2	-0.587912	0.0345861
bta-miR-370	PALLD	0.604396	0.0286727
bta-miR-370	PLAUR	-0.626374	0.0219886
bta-miR-370	RNF112	0.576658	0.0391039
bta-miR-370	RNF185	-0.554945	0.0490045
bta-miR-370	SEMA6A	-0.648352	0.0165367
bta-miR-370	SLC16A1	0.604396	0.0286727
bta-miR-370	SNAP23	-0.565934	0.0437926
bta-miR-370	TBC1D2B	-0.554945	0.0490045
bta-miR-370	TXNDC12	-0.554945	0.0490045
bta-miR-370	VIPR1	-0.593407	0.0325244
bta-miR-370	ZNF800	-0.598901	0.0305541
novelmiR_22_13887295	ADAM9	-0.587805	0.0346271
novelmiR_22_13887295	AJAP1	0.631148	0.0207049
novelmiR_22_13887295	ARL3	0.633892	0.0199925
novelmiR_22_13887295	ARL8B	-0.80258	0.000959279
novelmiR_22_13887295	C5orf51	-0.599109	0.0304813
novelmiR_22_13887295	CTBP1	0.670681	0.0121044
novelmiR_22_13887295	FKBP5	-0.616065	0.024961
novelmiR_22_13887295	IRAK2	-0.587805	0.0346271
novelmiR_22_13887295	KBTBD11	0.599934	0.0301938
novelmiR_22_13887295	NRXN3	0.593184	0.0326061
novelmiR_22_13887295	NTN1	0.666933	0.012777
novelmiR_22_13887295	PTPMT1	0.648042	0.0166057
novelmiR_22_13887295	RADIL	0.591444	0.0332502
novelmiR_22_13887295	SSSCA1	0.559545	0.0467714
novelmiR_22_13887295	ZBTB20	0.587805	0.0346271
novelmiR_22_13887295	ZNF641	0.578092	0.0385057

## Sheet: Table S5D_ILLN_JDPvsHC
Table S5D. Predicted DE miRNA targeted genes identified in ILLN between JDP and HC groups.
miRNA	gene	rho	FDR
bta-miR-99a-5p	FZD8	0.630769	0.0155782		miRNA	SigCor_abs0.3	SigNegCor_-0.3	SigNegCor_-0.7
bta-miR-99a-5p	IDO2	0.567657	0.0342247		bta-miR-100	8	4	0
bta-miR-99a-5p	PPIP5K1	0.657866	0.0105465		bta-miR-125a	12	2	0
bta-miR-2285e	C17orf62	0.630769	0.0155782		bta-miR-146a	7	4	0
bta-miR-2285e	CTF1	-0.597358	0.0240858		bta-miR-146b	9	0	0
bta-miR-2285e	FAM102B	0.563878	0.0357111		bta-miR-147	2	0	0
bta-miR-2285e	FAM124B	-0.658592	0.0104317		bta-miR-192	8	8	1
bta-miR-2285e	FLRT3	-0.714618	0.00407915		bta-miR-200a	15	14	1
bta-miR-2285e	FTCDNL1	0.657094	0.0106698		bta-miR-21-5p	14	14	1
bta-miR-2285e	PGBD5	0.64004	0.0136864		bta-miR-215	8	6	0
bta-miR-2285e	RAB9B	-0.552661	0.0404041		bta-miR-2285e	10	6	1
bta-miR-2285e	ZCWPW1	-0.556044	0.0389437		bta-miR-2285f	15	0	0
bta-miR-2285e	ZNF599	-0.649065	0.0120183		bta-miR-2285i	1	0	0
bta-miR-375	CPB2	-0.535589	0.0483952		bta-miR-2285t	9	6	1
bta-miR-375	MAPKAP1	-0.613187	0.0197063		bta-miR-2305	44	43	19
bta-miR-375	SLC51B	-0.60024	0.0232389		bta-miR-320a	14	10	1
bta-miR-2285t	CXCL14	-0.713658	0.00415252		bta-miR-375	3	3	0
bta-miR-2285t	GLP2R	-0.568622	0.0338528		bta-miR-452	19	10	6
bta-miR-2285t	HELLS	0.556044	0.0389437		bta-miR-7	23	22	2
bta-miR-2285t	PIK3C2G	-0.657084	0.0106713		bta-miR-99a-5p	3	0	0
bta-miR-2285t	SLC25A35	0.549066	0.042		novelmiR_23_14116595	42	0	0
bta-miR-2285t	SLC6A14	-0.623084	0.0172922
bta-miR-2285t	SPINK4	-0.658592	0.0104317
bta-miR-2285t	STS	-0.653397	0.0112754
bta-miR-2285t	ZNF391	0.544054	0.044301
bta-miR-2285f	ADCY8	0.537208	0.0475917
bta-miR-2285f	C16orf87	0.603526	0.0223004
bta-miR-2285f	C5orf24	0.63956	0.0137796
bta-miR-2285f	CDC14A	0.56044	0.0371045
bta-miR-2285f	CRADD	0.550055	0.0415562
bta-miR-2285f	DMTF1	0.67033	0.00870423
bta-miR-2285f	DYX1C1	0.635864	0.0145154
bta-miR-2285f	ESF1	0.629145	0.0159292
bta-miR-2285f	HACE1	0.591209	0.0259708
bta-miR-2285f	RAB2B	0.613187	0.0197063
bta-miR-2285f	RBMS1	0.564835	0.0353302
bta-miR-2285f	RSBN1L	0.604396	0.0220569
bta-miR-2285f	SCOC	0.594715	0.024883
bta-miR-2285f	ZMYM2	0.538462	0.0469761
bta-miR-2285f	ZNF248	0.566081	0.034839
bta-miR-7	ADRA1D	-0.611997	0.0200127
bta-miR-7	C8orf46	-0.810575	0.000437507
bta-miR-7	CDKL1	-0.732674	0.00287784
bta-miR-7	COL2A1	0.591148	0.0259901
bta-miR-7	CUL5	-0.534066	0.0491599
bta-miR-7	ELMOD1	-0.661525	0.00997721
bta-miR-7	FAM131B	-0.618944	0.018273
bta-miR-7	FAM213A	-0.573626	0.0319708
bta-miR-7	GALNT3	-0.582418	0.0288547
bta-miR-7	GJC1	-0.583702	0.0284191
bta-miR-7	ITGBL1	-0.538222	0.0470932
bta-miR-7	KBTBD2	-0.661538	0.00997518
bta-miR-7	KLHDC1	-0.631464	0.01543
bta-miR-7	LEPR	-0.582418	0.0288547
bta-miR-7	LMO3	-0.635165	0.0146579
bta-miR-7	OPTC	-0.575234	0.0313832
bta-miR-7	OXR1	-0.532454	0.0499792
bta-miR-7	PLN	-0.613187	0.0197063
bta-miR-7	PPP1R3C	-0.682069	0.00720661
bta-miR-7	PTAR1	-0.552256	0.0405819
bta-miR-7	SGCE	-0.582418	0.0288547
bta-miR-7	SHC2	-0.593168	0.0253588
bta-miR-7	SWT1	-0.630769	0.0155782
bta-miR-146a	CXCL16	0.643956	0.0129422
bta-miR-146a	FAM169A	-0.646865	0.0124097
bta-miR-146a	IL10RA	0.586813	0.0273844
bta-miR-146a	KANK4	0.534066	0.0491599
bta-miR-146a	NUDT15	-0.556044	0.0389437
bta-miR-146a	RSPO3	-0.563257	0.03596
bta-miR-146a	SLC1A3	-0.643956	0.0129422
bta-miR-2285i	ZNF567	0.532454	0.0499792
bta-miR-320a	ASPA	-0.69307	0.00599248
bta-miR-320a	BRI3	-0.635165	0.0146579
bta-miR-320a	FAM169A	0.622663	0.0173903
bta-miR-320a	GART	-0.551648	0.0408491
bta-miR-320a	GRB2	-0.727473	0.00319062
bta-miR-320a	KITLG	0.587459	0.0271731
bta-miR-320a	KLHL36	-0.543455	0.0445823
bta-miR-320a	MURC	0.728484	0.00312779
bta-miR-320a	MYL12B	-0.551648	0.0408491
bta-miR-320a	PLEKHA5	0.746698	0.00215358
bta-miR-320a	SPRYD4	-0.585259	0.0278977
bta-miR-320a	SYNGR2	-0.56044	0.0371045
bta-miR-320a	TAX1BP3	-0.547253	0.042822
bta-miR-320a	XRCC3	-0.574258	0.031739
bta-miR-147	PLD4	0.554089	0.0397827
bta-miR-147	SLC25A22	0.536429	0.0479769
bta-miR-2305	AGAP2	-0.70989	0.00445074
bta-miR-2305	AK8	-0.6	0.0233084
bta-miR-2305	ANKRD23	-0.839209	0.000174792
bta-miR-2305	ANKRD63	-0.671808	0.00850346
bta-miR-2305	APCDD1	-0.610808	0.0203227
bta-miR-2305	ARHGEF2	-0.556044	0.0389437
bta-miR-2305	BRD4	-0.643956	0.0129422
bta-miR-2305	CD5L	0.556044	0.0389437
bta-miR-2305	CERK	-0.925275	2.13657e-06
bta-miR-2305	CLEC11A	-0.535835	0.0482722
bta-miR-2305	DACT3	-0.568597	0.0338624
bta-miR-2305	DFNB31	-0.863736	6.84638e-05
bta-miR-2305	DTX3	-0.706271	0.00475272
bta-miR-2305	EFS	-0.643104	0.0131014
bta-miR-2305	FAAH	-0.620462	0.0179086
bta-miR-2305	FAM222B	-0.648352	0.0121442
bta-miR-2305	FECH	-0.718681	0.00377958
bta-miR-2305	FXYD1	-0.712872	0.00421343
bta-miR-2305	GJA4	-0.718681	0.00377958
bta-miR-2305	KMT2D	-0.635165	0.0146579
bta-miR-2305	MAPRE3	-0.724671	0.00336981
bta-miR-2305	MDGA1	-0.746423	0.00216621
bta-miR-2305	MFGE8	-0.556044	0.0389437
bta-miR-2305	MICALL1	-0.727473	0.00319062
bta-miR-2305	MSANTD1	-0.644325	0.0128737
bta-miR-2305	NCKAP5L	-0.842685	0.000154534
bta-miR-2305	OBSL1	-0.617582	0.0186047
bta-miR-2305	PICK1	-0.795156	0.000675081
bta-miR-2305	PKIG	-0.567657	0.0342247
bta-miR-2305	PPP6R1	-0.626374	0.0165419
bta-miR-2305	PTPN7	-0.701099	0.00521186
bta-miR-2305	RAB38	-0.696806	0.00561861
bta-miR-2305	RBFOX3	-0.7132	0.00418794
bta-miR-2305	RGMA	-0.886444	2.41358e-05
bta-miR-2305	RRAS	-0.646865	0.0124097
bta-miR-2305	S100A14	-0.547253	0.042822
bta-miR-2305	SEC31B	-0.552256	0.0405819
bta-miR-2305	SF3A1	-0.652747	0.0113846
bta-miR-2305	SLC25A23	-0.668867	0.00890646
bta-miR-2305	SPEG	-0.847085	0.00013166
bta-miR-2305	TUBB6	-0.686469	0.0067
bta-miR-2305	USP11	-0.81978	0.000331437
bta-miR-2305	VAMP1	-0.59846	0.0237592
bta-miR-2305	ZC3H7B	-0.758242	0.001673
bta-miR-100	BTD	-0.552256	0.0405819
bta-miR-100	FOXRED2	-0.630769	0.0155782
bta-miR-100	IDO2	0.547855	0.0425476
bta-miR-100	PLP1	0.626374	0.0165419
bta-miR-100	RASGRP3	-0.56044	0.0371045
bta-miR-100	RAVER2	0.600911	0.0230449
bta-miR-100	ST6GALNAC4	-0.564835	0.0353302
bta-miR-100	TKTL1	0.542451	0.0450564
bta-miR-215	AICDA	-0.602861	0.022488
bta-miR-215	CLEC7A	0.556044	0.0389437
bta-miR-215	GALNT3	-0.542857	0.044864
bta-miR-215	KLHL23	-0.573626	0.0319708
bta-miR-215	SAMD5	-0.55311	0.0402082
bta-miR-215	TBCEL	-0.538462	0.0469761
bta-miR-215	TMEM144	0.689429	0.00637512
bta-miR-215	VIP	-0.637269	0.0142322
bta-miR-200a	EFNA1	-0.679121	0.00756226
bta-miR-200a	ETAA1	-0.569231	0.0336194
bta-miR-200a	FTO	-0.541254	0.0456259
bta-miR-200a	GPR15	-0.573626	0.0319708
bta-miR-200a	HTATIP2	-0.622663	0.0173903
bta-miR-200a	MYBL1	-0.595604	0.0246126
bta-miR-200a	NTAN1	-0.662267	0.00986478
bta-miR-200a	PLCL1	-0.545655	0.0435563
bta-miR-200a	PTGDR	-0.684269	0.00694971
bta-miR-200a	RCAN1	0.563257	0.03596
bta-miR-200a	SIAH1	-0.621978	0.0175503
bta-miR-200a	SLC35F5	-0.573626	0.0319708
bta-miR-200a	TMEM254	-0.56044	0.0371045
bta-miR-200a	TRHDE	-0.860638	7.7802e-05
bta-miR-200a	YPEL5	-0.569231	0.0336194
bta-miR-125a	ADRA1A	0.554456	0.0396244
bta-miR-125a	CMC1	0.548459	0.0422736
bta-miR-125a	ENPP1	0.569231	0.0336194
bta-miR-125a	IL17RE	-0.572689	0.0323174
bta-miR-125a	IRF4	-0.692308	0.00607105
bta-miR-125a	ITGA8	0.692308	0.00607105
bta-miR-125a	MTUS1	0.532454	0.0499792
bta-miR-125a	PRSS35	0.696806	0.00561861
bta-miR-125a	RNPC3	0.740659	0.0024452
bta-miR-125a	SH3TC2	0.566081	0.034839
bta-miR-125a	SLITRK6	0.664466	0.0095371
bta-miR-125a	TMEM120B	0.586813	0.0273844
bta-miR-21-5p	ASPN	-0.646865	0.0124097
bta-miR-21-5p	DSC2	-0.573626	0.0319708
bta-miR-21-5p	ERG	-0.543455	0.0445823
bta-miR-21-5p	FBXO11	-0.635165	0.0146579
bta-miR-21-5p	IL12A	-0.554705	0.0395172
bta-miR-21-5p	KIAA1033	-0.652747	0.0113846
bta-miR-21-5p	LHFPL3	-0.604193	0.0221134
bta-miR-21-5p	LRRC3B	-0.568286	0.0339819
bta-miR-21-5p	MATN2	-0.569231	0.0336194
bta-miR-21-5p	NTF3	-0.772898	0.00118998
bta-miR-21-5p	RECK	-0.582418	0.0288547
bta-miR-21-5p	RSPO2	-0.534569	0.0489064
bta-miR-21-5p	SOS2	-0.578022	0.030383
bta-miR-21-5p	SRPX	-0.6	0.0233084
bta-miR-146b	BBOX1	0.591841	0.025772
bta-miR-146b	CLDN3	0.743113	0.00232315
bta-miR-146b	CXCL16	0.736264	0.00267645
bta-miR-146b	IL10RA	0.582418	0.0288547
bta-miR-146b	KLF4	0.542857	0.044864
bta-miR-146b	MAFB	0.677668	0.00774246
bta-miR-146b	SH3GL2	0.635864	0.0145154
bta-miR-146b	SLC10A2	0.549541	0.0417866
bta-miR-146b	SLC15A3	0.608791	0.0208566
bta-miR-192	AICDA	-0.60066	0.023117
bta-miR-192	BMP2K	-0.538462	0.0469761
bta-miR-192	ITGA6	-0.714286	0.00410441
bta-miR-192	KLHL23	-0.595604	0.0246126
bta-miR-192	RND3	-0.542857	0.044864
bta-miR-192	SAMD5	-0.639395	0.013812
bta-miR-192	TBCEL	-0.556044	0.0389437
bta-miR-192	TNF	-0.534066	0.0491599
bta-miR-452	CCDC68	0.690956	0.00621239
bta-miR-452	CCR5	-0.727473	0.00319062
bta-miR-452	CTNNA3	0.646805	0.0124205
bta-miR-452	CYR61	0.591209	0.0259708
bta-miR-452	EIF2B1	-0.582418	0.0288547
bta-miR-452	FAM124B	0.744495	0.00225657
bta-miR-452	FBLN1	0.542857	0.044864
bta-miR-452	GNG7	-0.912088	5.5021e-06
bta-miR-452	HECTD2	0.573626	0.0319708
bta-miR-452	LAMP1	-0.556044	0.0389437
bta-miR-452	LHFP	0.664467	0.00953692
bta-miR-452	LRP6	0.701099	0.00521186
bta-miR-452	MSL3	-0.542857	0.044864
bta-miR-452	MTDH	-0.595604	0.0246126
bta-miR-452	SCP2	-0.701099	0.00521186
bta-miR-452	SCPEP1	-0.758242	0.001673
bta-miR-452	SGPP1	-0.749451	0.00203015
bta-miR-452	TGFA	-0.704848	0.0048758
bta-miR-452	TSHZ3	0.816282	0.00036897
novelmiR_23_14116595	ABI2	0.752083	0.00191741
novelmiR_23_14116595	AFAP1L2	0.652292	0.0114615
novelmiR_23_14116595	AIDA	0.60118	0.0229674
novelmiR_23_14116595	ATP2B2	0.556786	0.0386286
novelmiR_23_14116595	BROX	0.552501	0.0404741
novelmiR_23_14116595	CASD1	0.720442	0.00365528
novelmiR_23_14116595	CCDC92	0.628984	0.0159642
novelmiR_23_14116595	COMMD2	0.759002	0.00164462
novelmiR_23_14116595	COPS8	0.800762	0.000579051
novelmiR_23_14116595	CSNK1G3	0.627953	0.0161906
novelmiR_23_14116595	DGKE	0.593878	0.0251396
novelmiR_23_14116595	DNAJC18	0.777277	0.00106971
novelmiR_23_14116595	DSC3	0.689559	0.00636112
novelmiR_23_14116595	FMR1	0.606048	0.0215998
novelmiR_23_14116595	GNB4	0.555546	0.0391562
novelmiR_23_14116595	GRIA4	0.591444	0.0258968
novelmiR_23_14116595	GTDC1	0.608481	0.0209395
novelmiR_23_14116595	GTF2F2	0.557391	0.0383732
novelmiR_23_14116595	IDI1	0.53303	0.0496853
novelmiR_23_14116595	LRRC58	0.552501	0.0404741
novelmiR_23_14116595	NDUFAF5	0.537864	0.0472687
novelmiR_23_14116595	NUDT3	0.581708	0.0290973
novelmiR_23_14116595	PGM2	0.552501	0.0404741
novelmiR_23_14116595	POT1	0.679813	0.00747758
novelmiR_23_14116595	PPP4R2	0.608481	0.0209395
novelmiR_23_14116595	PRRX1	0.652292	0.0114615
novelmiR_23_14116595	RAB22A	0.586576	0.0274622
novelmiR_23_14116595	RNF115	0.579274	0.0299416
novelmiR_23_14116595	RNF13	0.579274	0.0299416
novelmiR_23_14116595	SCN2B	0.758238	0.00167315
novelmiR_23_14116595	SCOC	0.58543	0.0278408
novelmiR_23_14116595	SENP6	0.535464	0.0484577
novelmiR_23_14116595	SOSTDC1	0.653956	0.0111822
novelmiR_23_14116595	TMEM241	0.591444	0.0258968
novelmiR_23_14116595	TOPORS	0.599405	0.0234819
novelmiR_23_14116595	TPM4	0.810497	0.000438501
novelmiR_23_14116595	TRPC6	0.630557	0.0156237
novelmiR_23_14116595	UBR2	0.571973	0.0325839
novelmiR_23_14116595	YAF2	0.676631	0.00787309
novelmiR_23_14116595	ZEB1	0.693669	0.00593126
novelmiR_23_14116595	ZNF277	0.564671	0.0353954
novelmiR_23_14116595	ZYG11B	0.545199	0.0437672

## Sheet: Table S5E_ILLN_MAPTvsHC
Table S5E. Predicted DE miRNA targeted genes identified in ILLN between MAPT and HC groups.
miRNA	gene	rho	FDR
bta-miR-155	BIN2	0.609948	0.0205491		miRNA	SigCor_abs0.3	SigNegCor_-0.3	SigNegCor_-0.7
bta-miR-155	DYNC1I1	0.65853	0.0104414		bta-let-7b	4	0	0
bta-miR-155	GMDS	0.540844	0.0458225		bta-let-7i	5	3	1
bta-miR-155	RAB37	0.593825	0.0251559		bta-miR-10a	2	1	0
bta-miR-155	UPP2	0.654033	0.0111695		bta-miR-10b	26	0	0
bta-miR-10b	ANKFY1	0.630769	0.0155782		bta-miR-146a	7	4	0
bta-miR-10b	BCL6	0.6	0.0233084		bta-miR-151-5p	6	0	0
bta-miR-10b	CDKN2B	0.547855	0.0425476		bta-miR-155	5	0	0
bta-miR-10b	CLCA4	0.570486	0.0331424		bta-miR-191	1	0	0
bta-miR-10b	ELMOD3	0.718681	0.00377958		bta-miR-21-5p	14	14	1
bta-miR-10b	FBP1	0.572058	0.0325522		bta-miR-221	6	1	0
bta-miR-10b	FBXW8	0.591209	0.0259708		bta-miR-2305	44	43	19
bta-miR-10b	FZD2	0.59186	0.0257663		bta-miR-2332	6	1	0
bta-miR-10b	GATA3	0.541254	0.0456259		bta-miR-23b-3p	10	10	0
bta-miR-10b	GORASP1	0.646865	0.0124097		bta-miR-25	2	0	0
bta-miR-10b	INHBB	0.664179	0.00957929		bta-miR-26a	8	2	0
bta-miR-10b	JARID2	0.536854	0.0477664		bta-miR-26c	4	1	0
bta-miR-10b	KAT2B	0.630769	0.0155782		bta-miR-2890	11	11	0
bta-miR-10b	KLF7	0.696703	0.00562868		bta-miR-29a	1	0	0
bta-miR-10b	KLHL22	0.626374	0.0165419		bta-miR-342	3	3	0
bta-miR-10b	MAPKBP1	0.771429	0.00123266		bta-miR-3596	14	0	0
bta-miR-10b	MBP	0.665934	0.009323		bta-miR-374a	0	0	0
bta-miR-10b	MTMR3	0.718681	0.00377958		bta-miR-92a	5	1	0
bta-miR-10b	NCOR2	0.569231	0.0336194
bta-miR-10b	RNF215	0.643956	0.0129421
bta-miR-10b	RYBP	0.561675	0.0365991
bta-miR-10b	SLA2	0.665934	0.009323
bta-miR-10b	SLC26A6	0.692308	0.00607105
bta-miR-10b	SLC30A4	0.638064	0.0140739
bta-miR-10b	SMAP1	0.67033	0.00870423
bta-miR-10b	TYK2	0.683516	0.00703674
bta-miR-29a	IFFO1	0.772278	0.00120784
bta-let-7i	HMGA1	0.556656	0.0386836
bta-let-7i	LRIG3	-0.538462	0.0469762
bta-let-7i	RDX	-0.745055	0.00223004
bta-let-7i	RSPO2	-0.659302	0.0103203
bta-let-7i	TTLL4	0.573626	0.0319708
bta-miR-26a	ADAM19	-0.534066	0.0491599
bta-miR-26a	ASPN	-0.543455	0.0445823
bta-miR-26a	GMDS	0.621978	0.0175503
bta-miR-26a	KLHL18	0.578022	0.030383
bta-miR-26a	RCBTB1	0.586813	0.0273844
bta-miR-26a	TARS2	0.547253	0.0428221
bta-miR-26a	TMEM37	0.551648	0.0408491
bta-miR-26a	ZDHHC18	0.657143	0.010662
bta-let-7b	FASLG	0.558856	0.0377594
bta-let-7b	IGF2BP3	0.6	0.0233084
bta-let-7b	MAP4K3	0.643956	0.0129421
bta-let-7b	RDH10	0.552256	0.0405819
bta-miR-3596	C5orf51	0.563257	0.03596
bta-miR-3596	CPNE3	0.6	0.0233084
bta-miR-3596	FSBP	0.811882	0.00042097
bta-miR-3596	HIPK3	0.626374	0.0165419
bta-miR-3596	HMGCS1	0.642465	0.0132218
bta-miR-3596	INSIG1	0.781079	0.00097336
bta-miR-3596	PHKA1	0.538462	0.0469762
bta-miR-3596	POLR3GL	0.558856	0.0377594
bta-miR-3596	RAD54B	0.534066	0.0491599
bta-miR-3596	SPOPL	0.591209	0.0259708
bta-miR-3596	SUCNR1	0.651266	0.0116364
bta-miR-3596	TFRC	0.630769	0.0155782
bta-miR-3596	TMC1	0.540858	0.0458158
bta-miR-3596	TMEM168	0.683516	0.00703674
bta-miR-146a	CXCL16	0.643956	0.0129421
bta-miR-146a	FAM169A	-0.646865	0.0124097
bta-miR-146a	IL10RA	0.586813	0.0273844
bta-miR-146a	KANK4	0.534066	0.0491599
bta-miR-146a	NUDT15	-0.556044	0.0389437
bta-miR-146a	RSPO3	-0.563257	0.03596
bta-miR-146a	SLC1A3	-0.643956	0.0129421
bta-miR-23b-3p	ATP11C	-0.556044	0.0389437
bta-miR-23b-3p	C4orf3	-0.572058	0.0325522
bta-miR-23b-3p	FKBP7	-0.660051	0.0102037
bta-miR-23b-3p	GPT2	-0.573626	0.0319708
bta-miR-23b-3p	HNRNPU	-0.564835	0.0353302
bta-miR-23b-3p	IL33	-0.547253	0.0428221
bta-miR-23b-3p	KLRF1	-0.536854	0.0477664
bta-miR-23b-3p	MAGOHB	-0.613187	0.0197063
bta-miR-23b-3p	REEP1	-0.578022	0.030383
bta-miR-23b-3p	RUFY2	-0.595604	0.0246126
bta-miR-92a	ASB5	0.569867	0.0333769
bta-miR-92a	DNAJB12	0.556044	0.0389437
bta-miR-92a	PEX11G	0.63216	0.0152824
bta-miR-92a	RWDD3	-0.560712	0.0369927
bta-miR-92a	TBX20	0.630256	0.0156885
bta-miR-2305	AGAP2	-0.70989	0.00445074
bta-miR-2305	AK8	-0.6	0.0233084
bta-miR-2305	ANKRD23	-0.839209	0.00017479
bta-miR-2305	ANKRD63	-0.671808	0.00850346
bta-miR-2305	APCDD1	-0.610808	0.0203227
bta-miR-2305	ARHGEF2	-0.556044	0.0389437
bta-miR-2305	BRD4	-0.643956	0.0129421
bta-miR-2305	CD5L	0.556044	0.0389437
bta-miR-2305	CERK	-0.925275	2.14e-06
bta-miR-2305	CLEC11A	-0.535835	0.0482722
bta-miR-2305	DACT3	-0.568597	0.0338624
bta-miR-2305	DFNB31	-0.863736	6.85e-05
bta-miR-2305	DTX3	-0.706271	0.00475272
bta-miR-2305	EFS	-0.643104	0.0131014
bta-miR-2305	FAAH	-0.620462	0.0179086
bta-miR-2305	FAM222B	-0.648352	0.0121442
bta-miR-2305	FECH	-0.718681	0.00377958
bta-miR-2305	FXYD1	-0.712872	0.00421343
bta-miR-2305	GJA4	-0.718681	0.00377958
bta-miR-2305	KMT2D	-0.635165	0.0146579
bta-miR-2305	MAPRE3	-0.724671	0.00336981
bta-miR-2305	MDGA1	-0.746423	0.00216621
bta-miR-2305	MFGE8	-0.556044	0.0389437
bta-miR-2305	MICALL1	-0.727472	0.00319062
bta-miR-2305	MSANTD1	-0.644325	0.0128737
bta-miR-2305	NCKAP5L	-0.842685	0.00015453
bta-miR-2305	OBSL1	-0.617582	0.0186047
bta-miR-2305	PICK1	-0.795156	0.00067508
bta-miR-2305	PKIG	-0.567657	0.0342247
bta-miR-2305	PPP6R1	-0.626374	0.0165419
bta-miR-2305	PTPN7	-0.701099	0.00521186
bta-miR-2305	RAB38	-0.696806	0.00561861
bta-miR-2305	RBFOX3	-0.7132	0.00418794
bta-miR-2305	RGMA	-0.886444	2.41e-05
bta-miR-2305	RRAS	-0.646865	0.0124097
bta-miR-2305	S100A14	-0.547253	0.0428221
bta-miR-2305	SEC31B	-0.552256	0.0405819
bta-miR-2305	SF3A1	-0.652747	0.0113846
bta-miR-2305	SLC25A23	-0.668867	0.00890646
bta-miR-2305	SPEG	-0.847085	0.00013166
bta-miR-2305	TUBB6	-0.686469	0.0067
bta-miR-2305	USP11	-0.81978	0.00033144
bta-miR-2305	VAMP1	-0.59846	0.0237592
bta-miR-2305	ZC3H7B	-0.758242	0.001673
bta-miR-151-5p	DNAL4	0.546472	0.0431796
bta-miR-151-5p	FCER2	0.622663	0.0173903
bta-miR-151-5p	NUP210	0.595604	0.0246126
bta-miR-151-5p	PGF	0.542451	0.0450564
bta-miR-151-5p	SYBU	0.548459	0.0422736
bta-miR-151-5p	ZC2HC1C	0.614215	0.0194444
bta-miR-21-5p	ASPN	-0.646865	0.0124097
bta-miR-21-5p	DSC2	-0.573626	0.0319708
bta-miR-21-5p	ERG	-0.543455	0.0445823
bta-miR-21-5p	FBXO11	-0.635165	0.0146579
bta-miR-21-5p	IL12A	-0.554705	0.0395172
bta-miR-21-5p	KIAA1033	-0.652747	0.0113846
bta-miR-21-5p	LHFPL3	-0.604193	0.0221134
bta-miR-21-5p	LRRC3B	-0.568286	0.0339819
bta-miR-21-5p	MATN2	-0.569231	0.0336194
bta-miR-21-5p	NTF3	-0.772898	0.00118998
bta-miR-21-5p	RECK	-0.582418	0.0288547
bta-miR-21-5p	RSPO2	-0.534569	0.0489064
bta-miR-21-5p	SOS2	-0.578022	0.030383
bta-miR-21-5p	SRPX	-0.6	0.0233084
bta-miR-2332	ALOX12	0.590258	0.0262718
bta-miR-2332	EPS8L2	0.536178	0.0481015
bta-miR-2332	L3HYPDH	-0.687465	0.00658929
bta-miR-2332	NR1D1	0.550639	0.0412959
bta-miR-2332	PDZD3	0.546985	0.0429443
bta-miR-2332	SIK3	0.591148	0.0259901
bta-miR-10a	CXorf21	-0.582418	0.0288547
bta-miR-10a	KLHL22	0.586813	0.0273844
bta-miR-342	AK4	-0.665934	0.009323
bta-miR-342	ATG10	-0.550055	0.0415562
bta-miR-342	C10orf107	-0.643884	0.0129555
bta-miR-26c	ARID5A	0.758242	0.001673
bta-miR-26c	C9orf91	0.547253	0.0428221
bta-miR-26c	CX3CR1	-0.543455	0.0445823
bta-miR-26c	GNG2	0.56044	0.0371045
bta-miR-191	ZBTB34	0.539054	0.0466872
bta-miR-25	DMGDH	0.71717	0.00388892
bta-miR-25	TBX20	0.712949	0.00420739
bta-miR-2890	CABLES1	-0.6	0.0233084
bta-miR-2890	CTSZ	-0.536854	0.0477664
bta-miR-2890	CUEDC1	-0.574258	0.031739
bta-miR-2890	FICD	-0.552256	0.0405819
bta-miR-2890	HHIPL1	-0.660066	0.0102013
bta-miR-2890	HYAL2	-0.556656	0.0386836
bta-miR-2890	KLF15	-0.563257	0.03596
bta-miR-2890	PQLC2	-0.586813	0.0273844
bta-miR-2890	SAYSD1	-0.688669	0.00645731
bta-miR-2890	TEF	-0.534654	0.0488637
bta-miR-2890	ZNF205	-0.547253	0.0428221
bta-miR-221	BMF	0.78022	0.00099449
bta-miR-221	BNIP3	0.622663	0.0173903
bta-miR-221	MIDN	0.683516	0.00703674
bta-miR-221	PHACTR4	0.578022	0.030383
bta-miR-221	SEC62	-0.534066	0.0491599
bta-miR-221	ZFP36	0.617582	0.0186047

## Sheet: Table S5F_ILLN_JDPvsMAPT
Table S5F. Predicted DE miRNA targeted genes identified in ILLN between JDP and MAPT groups.
miRNA	gene	rho	FDR
bta-miR-99a-5p	FZD8	0.630769	0.0155782		miRNA	SigCor_abs0.3	SigNegCor_-0.3	SigNegCor_-0.7
bta-miR-99a-5p	IDO2	0.567657	0.0342247		bta-miR-100	8	4	0
bta-miR-99a-5p	PPIP5K1	0.657866	0.0105465		bta-miR-10b	26	0	0
bta-miR-2285e	C17orf62	0.630769	0.0155782		bta-miR-146b	9	0	0
bta-miR-2285e	CTF1	-0.597358	0.0240858		bta-miR-210	17	16	3
bta-miR-2285e	FAM102B	0.563878	0.0357111		bta-miR-2285e	10	6	1
bta-miR-2285e	FAM124B	-0.658592	0.0104317		bta-miR-2305	44	43	19
bta-miR-2285e	FLRT3	-0.714618	0.00407915		bta-miR-2308	26	8	0
bta-miR-2285e	FTCDNL1	0.657094	0.0106698		bta-miR-2898	11	11	3
bta-miR-2285e	PGBD5	0.64004	0.0136864		bta-miR-326	19	12	6
bta-miR-2285e	RAB9B	-0.552661	0.0404041		bta-miR-375	3	3	0
bta-miR-2285e	ZCWPW1	-0.556044	0.0389437		bta-miR-378	36	36	9
bta-miR-2285e	ZNF599	-0.649065	0.0120183		bta-miR-378d	15	15	1
bta-miR-10b	ANKFY1	0.630769	0.0155782		bta-miR-452	19	10	6
bta-miR-10b	BCL6	0.6	0.0233084		bta-miR-99a-5p	3	0	0
bta-miR-10b	CDKN2B	0.547855	0.0425476		novelmiR_23_14116595	42	0	0
bta-miR-10b	CLCA4	0.570486	0.0331424
bta-miR-10b	ELMOD3	0.718681	0.00377958
bta-miR-10b	FBP1	0.572058	0.0325522
bta-miR-10b	FBXW8	0.591209	0.0259708
bta-miR-10b	FZD2	0.59186	0.0257663
bta-miR-10b	GATA3	0.541254	0.0456259
bta-miR-10b	GORASP1	0.646865	0.0124097
bta-miR-10b	INHBB	0.664179	0.00957929
bta-miR-10b	JARID2	0.536854	0.0477664
bta-miR-10b	KAT2B	0.630769	0.0155782
bta-miR-10b	KLF7	0.696703	0.00562868
bta-miR-10b	KLHL22	0.626374	0.0165419
bta-miR-10b	MAPKBP1	0.771429	0.00123266
bta-miR-10b	MBP	0.665934	0.009323
bta-miR-10b	MTMR3	0.718681	0.00377958
bta-miR-10b	NCOR2	0.569231	0.0336194
bta-miR-10b	RNF215	0.643956	0.0129422
bta-miR-10b	RYBP	0.561675	0.0365991
bta-miR-10b	SLA2	0.665934	0.009323
bta-miR-10b	SLC26A6	0.692308	0.00607105
bta-miR-10b	SLC30A4	0.638064	0.0140739
bta-miR-10b	SMAP1	0.67033	0.00870423
bta-miR-10b	TYK2	0.683516	0.00703674
bta-miR-375	CPB2	-0.535589	0.0483952
bta-miR-375	MAPKAP1	-0.613187	0.0197063
bta-miR-375	SLC51B	-0.60024	0.0232389
bta-miR-378	ACTN1	-0.701099	0.00521186
bta-miR-378	AIF1L	-0.732088	0.00291181
bta-miR-378	ARMC10	-0.582418	0.0288547
bta-miR-378	ART4	-0.556656	0.0386836
bta-miR-378	C7orf26	-0.542857	0.044864
bta-miR-378	CASP7	-0.608791	0.0208566
bta-miR-378	COTL1	-0.613187	0.0197063
bta-miR-378	CRAT	-0.629263	0.0159034
bta-miR-378	CUX1	-0.613187	0.0197063
bta-miR-378	DACT1	-0.651266	0.0116364
bta-miR-378	DSTYK	-0.762637	0.00151423
bta-miR-378	EFCC1	-0.587459	0.0271731
bta-miR-378	FADS2	-0.708471	0.00456728
bta-miR-378	FAM129A	-0.542857	0.044864
bta-miR-378	FAM179B	-0.582418	0.0288547
bta-miR-378	GORASP1	-0.710671	0.00438756
bta-miR-378	LIMA1	-0.591209	0.0259708
bta-miR-378	MCM3AP	-0.674725	0.00811771
bta-miR-378	MPP2	-0.770294	0.00126645
bta-miR-378	MSI2	-0.745875	0.00219161
bta-miR-378	MVB12A	-0.616062	0.0189803
bta-miR-378	NKX3-1	-0.690281	0.00628395
bta-miR-378	NUDT18	-0.732674	0.00287784
bta-miR-378	OTUD3	-0.767033	0.00136768
bta-miR-378	PLEKHG2	-0.556044	0.0389437
bta-miR-378	PLEKHG4	-0.59912	0.0235651
bta-miR-378	PRAM1	-0.56044	0.0371045
bta-miR-378	RAB25	-0.541863	0.0453355
bta-miR-378	SH3BP5L	-0.573626	0.0319708
bta-miR-378	SHPRH	-0.591209	0.0259708
bta-miR-378	SQSTM1	-0.595604	0.0246126
bta-miR-378	TMEM245	-0.657143	0.010662
bta-miR-378	TRAPPC11	-0.542857	0.044864
bta-miR-378	TSPAN3	-0.534066	0.0491599
bta-miR-378	WNK4	-0.635165	0.0146579
bta-miR-378	ZNF500	-0.595604	0.0246126
bta-miR-2898	APCDD1	-0.672551	0.00840394
bta-miR-2898	DTX1	-0.621978	0.0175503
bta-miR-2898	KCND1	-0.723077	0.00347529
bta-miR-2898	KHDRBS3	-0.582418	0.0288547
bta-miR-2898	M1AP	-0.769928	0.00127749
bta-miR-2898	PABPC1L	-0.722059	0.00354396
bta-miR-2898	PIANP	-0.553726	0.0399399
bta-miR-2898	PURA	-0.59626	0.0244147
bta-miR-2898	RAB13	-0.536854	0.0477664
bta-miR-2898	SLC25A42	-0.536429	0.0479769
bta-miR-2898	TADA3	-0.547253	0.042822
bta-miR-2305	AGAP2	-0.70989	0.00445074
bta-miR-2305	AK8	-0.6	0.0233084
bta-miR-2305	ANKRD23	-0.839209	0.000174792
bta-miR-2305	ANKRD63	-0.671808	0.00850346
bta-miR-2305	APCDD1	-0.610808	0.0203227
bta-miR-2305	ARHGEF2	-0.556044	0.0389437
bta-miR-2305	BRD4	-0.643956	0.0129422
bta-miR-2305	CD5L	0.556044	0.0389437
bta-miR-2305	CERK	-0.925275	2.13657e-06
bta-miR-2305	CLEC11A	-0.535835	0.0482722
bta-miR-2305	DACT3	-0.568597	0.0338624
bta-miR-2305	DFNB31	-0.863736	6.84638e-05
bta-miR-2305	DTX3	-0.706271	0.00475272
bta-miR-2305	EFS	-0.643104	0.0131014
bta-miR-2305	FAAH	-0.620462	0.0179086
bta-miR-2305	FAM222B	-0.648352	0.0121442
bta-miR-2305	FECH	-0.718681	0.00377958
bta-miR-2305	FXYD1	-0.712872	0.00421343
bta-miR-2305	GJA4	-0.718681	0.00377958
bta-miR-2305	KMT2D	-0.635165	0.0146579
bta-miR-2305	MAPRE3	-0.724671	0.00336981
bta-miR-2305	MDGA1	-0.746423	0.00216621
bta-miR-2305	MFGE8	-0.556044	0.0389437
bta-miR-2305	MICALL1	-0.727473	0.00319062
bta-miR-2305	MSANTD1	-0.644325	0.0128737
bta-miR-2305	NCKAP5L	-0.842685	0.000154534
bta-miR-2305	OBSL1	-0.617582	0.0186047
bta-miR-2305	PICK1	-0.795156	0.000675081
bta-miR-2305	PKIG	-0.567657	0.0342247
bta-miR-2305	PPP6R1	-0.626374	0.0165419
bta-miR-2305	PTPN7	-0.701099	0.00521186
bta-miR-2305	RAB38	-0.696806	0.00561861
bta-miR-2305	RBFOX3	-0.7132	0.00418794
bta-miR-2305	RGMA	-0.886444	2.41358e-05
bta-miR-2305	RRAS	-0.646865	0.0124097
bta-miR-2305	S100A14	-0.547253	0.042822
bta-miR-2305	SEC31B	-0.552256	0.0405819
bta-miR-2305	SF3A1	-0.652747	0.0113846
bta-miR-2305	SLC25A23	-0.668867	0.00890646
bta-miR-2305	SPEG	-0.847085	0.00013166
bta-miR-2305	TUBB6	-0.686469	0.0067
bta-miR-2305	USP11	-0.81978	0.000331437
bta-miR-2305	VAMP1	-0.59846	0.0237592
bta-miR-2305	ZC3H7B	-0.758242	0.001673
bta-miR-2308	C19orf57	0.618536	0.018372
bta-miR-2308	CAPNS1	0.549011	0.0420247
bta-miR-2308	CCDC170	-0.62981	0.0157848
bta-miR-2308	CD37	0.73659	0.00265874
bta-miR-2308	DAZAP2	0.603912	0.0221921
bta-miR-2308	DKK2	-0.600643	0.023122
bta-miR-2308	DQX1	0.550364	0.0414185
bta-miR-2308	EHD3	0.606199	0.0215582
bta-miR-2308	FAM135A	-0.535286	0.0485468
bta-miR-2308	FAM98B	0.61556	0.0191055
bta-miR-2308	FDXACB1	0.553818	0.0399001
bta-miR-2308	GREM1	-0.544436	0.0441226
bta-miR-2308	KDM1A	0.558161	0.0380497
bta-miR-2308	NDRG3	0.656525	0.0107613
bta-miR-2308	OLFML1	-0.658813	0.0103969
bta-miR-2308	PITHD1	0.690839	0.00622478
bta-miR-2308	PKMYT1	0.58461	0.0281141
bta-miR-2308	PRKCD	0.688164	0.00651243
bta-miR-2308	RASSF5	0.603912	0.0221921
bta-miR-2308	SH3BGRL3	0.661101	0.010042
bta-miR-2308	SYNE3	0.585612	0.0277806
bta-miR-2308	THBS2	-0.574174	0.0317698
bta-miR-2308	TNFAIP8L3	-0.560449	0.0371008
bta-miR-2308	USP2	-0.573392	0.0320572
bta-miR-2308	ZDHHC23	0.687019	0.00663869
bta-miR-2308	ZNF652	0.706851	0.00470325
bta-miR-100	BTD	-0.552256	0.0405819
bta-miR-100	FOXRED2	-0.630769	0.0155782
bta-miR-100	IDO2	0.547855	0.0425476
bta-miR-100	PLP1	0.626374	0.0165419
bta-miR-100	RASGRP3	-0.56044	0.0371045
bta-miR-100	RAVER2	0.600911	0.0230449
bta-miR-100	ST6GALNAC4	-0.564835	0.0353302
bta-miR-100	TKTL1	0.542451	0.0450564
bta-miR-326	CD207	-0.734156	0.00279331
bta-miR-326	CD300LG	-0.706271	0.00475272
bta-miR-326	FAM98A	0.558856	0.0377594
bta-miR-326	GREM1	-0.737074	0.00263256
bta-miR-326	HEATR3	0.547855	0.0425476
bta-miR-326	KANK4	-0.541254	0.0456259
bta-miR-326	KCNAB1	0.636564	0.0143738
bta-miR-326	KIAA1755	-0.569857	0.0333807
bta-miR-326	NEB	0.669604	0.0088042
bta-miR-326	PDE1B	-0.543455	0.0445823
bta-miR-326	PRKAB2	0.592511	0.0255627
bta-miR-326	PTGIR	-0.545966	0.0434125
bta-miR-326	PTP4A2	0.558856	0.0377594
bta-miR-326	PTPRQ	-0.782801	0.000932058
bta-miR-326	RGL3	-0.72516	0.00333799
bta-miR-326	SERPINA5	0.711313	0.0043362
bta-miR-326	SERPINH1	-0.534654	0.0488637
bta-miR-326	SLC30A3	-0.793826	0.000699637
bta-miR-326	TPPP3	-0.582599	0.0287928
bta-miR-378d	ARID5A	-0.578022	0.030383
bta-miR-378d	BBOX1	-0.569338	0.0335786
bta-miR-378d	C15orf62	-0.702645	0.00507114
bta-miR-378d	C1orf204	-0.665944	0.00932158
bta-miR-378d	CACNA2D3	-0.587363	0.0272044
bta-miR-378d	CLASP1	-0.635165	0.0146579
bta-miR-378d	FZD10	-0.55727	0.038424
bta-miR-378d	GTPBP8	-0.569231	0.0336194
bta-miR-378d	HGSNAT	-0.608791	0.0208566
bta-miR-378d	HLF	-0.574258	0.031739
bta-miR-378d	KIAA0513	-0.692308	0.00607105
bta-miR-378d	LAMB3	-0.587459	0.0271731
bta-miR-378d	NKX3-1	-0.692493	0.00605186
bta-miR-378d	SLC25A25	-0.643956	0.0129422
bta-miR-378d	TMEM54	-0.674794	0.00810883
bta-miR-146b	BBOX1	0.591841	0.025772
bta-miR-146b	CLDN3	0.743113	0.00232315
bta-miR-146b	CXCL16	0.736264	0.00267645
bta-miR-146b	IL10RA	0.582418	0.0288547
bta-miR-146b	KLF4	0.542857	0.044864
bta-miR-146b	MAFB	0.677668	0.00774246
bta-miR-146b	SH3GL2	0.635864	0.0145154
bta-miR-146b	SLC10A2	0.549541	0.0417866
bta-miR-146b	SLC15A3	0.608791	0.0208566
bta-miR-210	ABCC5	-0.574258	0.031739
bta-miR-210	ADRA1A	-0.565457	0.0350844
bta-miR-210	ASB2	-0.753846	0.00184473
bta-miR-210	ATP2B4	-0.775824	0.00110848
bta-miR-210	BCAR3	-0.567657	0.0342247
bta-miR-210	C6orf222	-0.535173	0.048603
bta-miR-210	CCDC24	-0.586296	0.0275544
bta-miR-210	CHD6	-0.692308	0.00607105
bta-miR-210	COPZ2	-0.609461	0.0206781
bta-miR-210	ESAM	-0.558856	0.0377594
bta-miR-210	FAM222B	-0.687912	0.00654004
bta-miR-210	FAM60A	0.541254	0.0456259
bta-miR-210	GPR157	-0.554967	0.0394045
bta-miR-210	HSPB6	-0.59186	0.0257663
bta-miR-210	JAG2	-0.591209	0.0259708
bta-miR-210	SLC25A34	-0.731868	0.00292463
bta-miR-210	WDR27	-0.538462	0.0469761
bta-miR-452	CCDC68	0.690956	0.00621239
bta-miR-452	CCR5	-0.727473	0.00319062
bta-miR-452	CTNNA3	0.646805	0.0124205
bta-miR-452	CYR61	0.591209	0.0259708
bta-miR-452	EIF2B1	-0.582418	0.0288547
bta-miR-452	FAM124B	0.744495	0.00225657
bta-miR-452	FBLN1	0.542857	0.044864
bta-miR-452	GNG7	-0.912088	5.5021e-06
bta-miR-452	HECTD2	0.573626	0.0319708
bta-miR-452	LAMP1	-0.556044	0.0389437
bta-miR-452	LHFP	0.664467	0.00953692
bta-miR-452	LRP6	0.701099	0.00521186
bta-miR-452	MSL3	-0.542857	0.044864
bta-miR-452	MTDH	-0.595604	0.0246126
bta-miR-452	SCP2	-0.701099	0.00521186
bta-miR-452	SCPEP1	-0.758242	0.001673
bta-miR-452	SGPP1	-0.749451	0.00203015
bta-miR-452	TGFA	-0.704848	0.0048758
bta-miR-452	TSHZ3	0.816282	0.00036897
novelmiR_23_14116595	ABI2	0.752083	0.00191741
novelmiR_23_14116595	AFAP1L2	0.652292	0.0114615
novelmiR_23_14116595	AIDA	0.60118	0.0229674
novelmiR_23_14116595	ATP2B2	0.556786	0.0386286
novelmiR_23_14116595	BROX	0.552501	0.0404741
novelmiR_23_14116595	CASD1	0.720442	0.00365528
novelmiR_23_14116595	CCDC92	0.628984	0.0159642
novelmiR_23_14116595	COMMD2	0.759002	0.00164462
novelmiR_23_14116595	COPS8	0.800762	0.000579051
novelmiR_23_14116595	CSNK1G3	0.627953	0.0161906
novelmiR_23_14116595	DGKE	0.593878	0.0251396
novelmiR_23_14116595	DNAJC18	0.777277	0.00106971
novelmiR_23_14116595	DSC3	0.689559	0.00636112
novelmiR_23_14116595	FMR1	0.606048	0.0215998
novelmiR_23_14116595	GNB4	0.555546	0.0391562
novelmiR_23_14116595	GRIA4	0.591444	0.0258968
novelmiR_23_14116595	GTDC1	0.608481	0.0209395
novelmiR_23_14116595	GTF2F2	0.557391	0.0383732
novelmiR_23_14116595	IDI1	0.53303	0.0496853
novelmiR_23_14116595	LRRC58	0.552501	0.0404741
novelmiR_23_14116595	NDUFAF5	0.537864	0.0472687
novelmiR_23_14116595	NUDT3	0.581708	0.0290973
novelmiR_23_14116595	PGM2	0.552501	0.0404741
novelmiR_23_14116595	POT1	0.679813	0.00747758
novelmiR_23_14116595	PPP4R2	0.608481	0.0209395
novelmiR_23_14116595	PRRX1	0.652292	0.0114615
novelmiR_23_14116595	RAB22A	0.586576	0.0274622
novelmiR_23_14116595	RNF115	0.579274	0.0299416
novelmiR_23_14116595	RNF13	0.579274	0.0299416
novelmiR_23_14116595	SCN2B	0.758238	0.00167315
novelmiR_23_14116595	SCOC	0.58543	0.0278408
novelmiR_23_14116595	SENP6	0.535464	0.0484577
novelmiR_23_14116595	SOSTDC1	0.653956	0.0111822
novelmiR_23_14116595	TMEM241	0.591444	0.0258968
novelmiR_23_14116595	TOPORS	0.599405	0.0234819
novelmiR_23_14116595	TPM4	0.810497	0.000438501
novelmiR_23_14116595	TRPC6	0.630557	0.0156237
novelmiR_23_14116595	UBR2	0.571973	0.0325839
novelmiR_23_14116595	YAF2	0.676631	0.00787309
novelmiR_23_14116595	ZEB1	0.693669	0.00593126
novelmiR_23_14116595	ZNF277	0.564671	0.0353954
novelmiR_23_14116595	ZYG11B	0.545199	0.0437672

## Sheet: TableS5G_liver_JDPvsMAPT
Table S5G. Predicted DE miRNA targeted genes identified in LIVER between JDP and MAPT groups.
miRNA	gene	rho	FDR		miRNA	SigCor_abs0.3	SigNegCor_-0.3	SigNegCor_-0.7
bta-miR-2305	ABCE1	0.741645	0.0140752		bta-miR-2305	5	2	2
bta-miR-2305	HCN2	0.654437	0.0400569		bta-miR-2483-3p	6	2	0
bta-miR-2305	LYSMD3	0.762195	0.0103809
bta-miR-2305	SFRP2	-0.70122	0.0238542
bta-miR-2305	SLC25A23	-0.814593	0.00410613
bta-miR-2483-3p	CBR4	0.660606	0.0375884
bta-miR-2483-3p	PAH	0.660606	0.0375884
bta-miR-2483-3p	STXBP6	0.69697	0.0250967
bta-miR-2483-3p	SUPT7L	-0.648485	0.0425401
bta-miR-2483-3p	TGM5	0.660606	0.0375884
bta-miR-2483-3p	TIMP3	-0.636364	0.0479117

## Sheet: Information
items	description
rho	Spearman’s rank correlation coefficient
FDR	false discovery rate
SigCor_abs0.3	Number of target genes having significant correlation with correpsonding miRNA with |rho| > 0.3 and FDR < 0.05
SigNegCor_-0.3	Number of target genes having significant negative moderate and strong correlation with correpsonding miRNA with rho < -0.3 and FDR < 0.05
SigNegCor_-0.7	Number of target genes having significant negative strong correlation with correpsonding miRNA with rho < -0.7 and FDR < 0.05
IL	Ileum
ILLN	Ileal lymph node
JDP	Group of cows positive to Johne's disease
MAPT	Mycobacterium avium subspecies paratuberculosis tolerant cows
HC	healthy control
