# Supplementary material for: MicroRNA-mediated regulatory mechanisms in cow’s ileum and ileum lymph node in response to Mycobacterium avium subspecies paratuberculosis infection
Source: Sci Rep. 2025 Dec 3;15:43030. doi: 10.1038/s41598-025-23969-x (PMC12675627; doi:10.1038/s41598-025-23969-x)
Supplement: Supplementary file 4 — Supplementary Material 4 [file 41598_2025_23969_MOESM4_ESM.xlsx]

## Sheet: Table S2A_IL
Table S2A MiRNAs expressed in ileum tissues
Row-names	baseMean	baseMean_HC	basemean_JDR	baseMean_JDP	log2FoldChange.JDP vs HC	pvalue.JDP vs HC	log2FoldChange.MAPT vs HC	pvalue.MAPT vs HC	log2FoldChange.JDP vsMAPT	pvalue.JDP vsMAPT	1376-IL	3403-IL	6528-IL	8176-IL	8664-IL	0398-IL	1117-IL	2442-IL	6424-IL	7928-IL	1180-IL	5678-IL	8156-IL
bta-miR-143	1.54921e+06	2.04607e+06	1.29765e+06	1.14038e+06	-0.84284	0.145478	-0.656951	0.190059	-0.18589	0.748169	3.65622e+06	1.55617e+06	2.48766e+06	1.05033e+06	1.47994e+06	685881	1.69303e+06	972950	1.09888e+06	2.0375e+06	476400	1.05599e+06	1.88877e+06
bta-miR-145	312283	442685	230695	230927	-0.937641	0.137739	-0.940288	0.0854309	0.00264627	0.996658	948973	268278	564520	162924	268729	136966	388825	107072	261461	259151	151362	287995	253425
bta-miR-192	157957	197605	138684	123999	-0.66862	0.333977	-0.510811	0.393503	-0.157809	0.819624	227100	275331	50934.1	344535	90123.3	108144	134101	110102	106167	234907	39197.5	108524	224275
bta-miR-378	88167.3	83631.3	108016	62646.2	-0.406838	0.262242	0.36912	0.236418	-0.775958	0.0324937	92665	71487.4	83577.5	99884.6	70541.7	130728	92063.3	161175	87327.6	68785.8	45830.9	86864.6	55243.2
bta-miR-10a	72782.2	84647.7	74768.8	49695.3	-0.761863	0.380733	-0.17903	0.811664	-0.582833	0.502496	217416	30739.7	31577.8	130652	12852.6	61695.1	80101.8	70524.8	45379.4	116143	11457.7	46348	91280.1
bta-miR-10b	66338.7	75165.2	64176.9	55230.9	-0.438589	0.533345	-0.228007	0.707764	-0.210582	0.76488	162467	41442.3	44373.3	112746	14797.1	44980.2	68535.6	55587.5	49744.7	102037	26533.7	51357.4	87801.7
bta-miR-100	62900.5	89846.4	52268.6	35710.3	-1.31301	0.0147484	-0.781505	0.0916573	-0.531502	0.323597	160510	69439.9	83295.1	44538.3	91448.3	34736.6	66764.9	43394.4	40064.3	76382.7	13869.9	39618.3	53642.8
bta-miR-127	49546.4	65042.4	46851.3	28211.3	-1.19507	0.0347015	-0.473312	0.330593	-0.721754	0.20216	46343.3	69679.8	65851.6	47579.6	95757.8	28177.8	26693	114260	33513.9	31611.9	19900.2	25760.7	38973.1
bta-miR-3600	45762.1	63536.6	35306.6	33563.8	-0.921859	0.181953	-0.847645	0.154673	-0.0742135	0.914429	24094.8	35486	52173.4	21180.2	184749	35432.8	34258.3	39478.8	43418.1	23944.9	35579.2	44251.2	20860.9
bta-miR-186	36037.3	32216.7	37777.2	39505.2	0.284818	0.209086	0.229711	0.228627	0.0551067	0.807982	28978.6	39381	38095.7	31198.1	23430	40835	40094.1	34707.6	37111.2	36138.2	42212.6	39881.2	36421.9
bta-miR-30e-5p	35567.5	38730.1	33136.6	34348	-0.185306	0.584909	-0.224975	0.436437	0.0396696	0.906912	42033	37267.5	40755.2	28932.7	44662.2	32703.8	45250.6	18867.4	27759.2	41102.3	39800.5	27272	35971.5
bta-miR-375	32198.3	44476.9	27729.8	19181.6	-1.20464	0.0367725	-0.681637	0.168053	-0.523003	0.364599	28753.3	43208.1	87967	50370.1	12086.3	29012.8	19676.9	44353.9	24823.7	20781.7	15679	24894.7	16971.2
bta-miR-2285f	31468.5	27133.2	38898.7	26310.4	-0.0612171	0.885518	0.519638	0.152526	-0.580855	0.171898	20958.5	29954.4	31606.1	23851.2	29295.9	44534.4	31213.5	68765.1	27842.6	22138.2	33167.1	28268.6	17495.5
bta-miR-122	30926.2	77027.5	1785.57	2658.66	-4.84113	NA	-5.43089	NA	0.589763	NA	65.1373	456.206	2208.88	39.5209	382368	740.228	223.984	1048.99	6867.03	47.6108	1206.08	6730.31	39.5993
bta-miR-30a-5p	27887.2	42503.1	21447.7	14260	-1.55188	0.0136779	-0.986719	0.0671123	-0.565163	0.369229	45664.3	33140	16918	28200	88593.3	17559	30958.7	14171.3	11148.9	33400.6	7839.49	10878.3	24062.1
bta-miR-99a-5p	27881.3	37961.4	26492.1	13396.4	-1.47932	0.0071309	-0.518932	0.268344	-0.960388	0.0806726	62559.5	42684.8	35718.7	17042	31801.7	19393.2	43642.2	13146	16313.4	39965.9	9045.57	15503	15640.7
bta-miR-320a	23719.1	32561.7	22766	10570.1	-1.60005	0.0268463	-0.516312	0.404	-1.08374	0.13377	15986.3	17243.7	40237.9	15611.1	73729.3	17053.5	13208	53706.7	17994.7	11867.2	6030.38	17452.3	8227.68
bta-miR-215	22831	30258.5	18308.5	17989.3	-0.744013	0.46234	-0.724825	0.406612	-0.0191887	0.984876	33653.5	48891.4	1201.77	65684.1	1861.73	14980	21584.7	14255.5	10523.6	30198.6	11457.7	11264.2	31246
bta-miR-125a	21603.5	33611.6	16171.6	10643.2	-1.58812	0.00097608	-1.05549	0.00959221	-0.532623	0.268796	31475.6	33749.9	40434.4	14487.5	47910.6	12098.1	16290.7	19095.1	16965.7	16408.2	3618.23	15925.2	12386.1
bta-miR-30d	21287.3	26798.7	18025.7	17537.8	-0.594054	0.137389	-0.572087	0.0914246	-0.0219664	0.956193	29391.2	39768.8	18217.6	27872.6	18743.1	16409.2	19207.4	14237.1	13848.1	26426.9	14472.9	13574.2	24566.4
bta-miR-27b	21209.5	25221	20861.6	15103.5	-0.734593	0.191108	-0.273722	0.568602	-0.460871	0.412114	39736.8	14518.8	30349.5	13846.6	27653.2	24607	34522.2	6118.92	15550.6	23509.3	13869.9	15681	15759.5
bta-miR-125b	20885.3	31476.7	14213.8	14352.1	-1.08548	0.0599508	-1.14701	0.0200454	0.061526	0.915088	22729.9	52182.9	28174.5	26850.8	27445.6	9010.25	15939.8	19687.4	12637.1	13794.6	3015.19	11483.2	28558
bta-miR-2285i	20664.5	16680.4	26241.8	18009.3	0.0852524	0.840263	0.653665	0.0687925	-0.568412	0.178985	13812.1	21055.4	16882.4	16436.2	15215.9	33355.4	19388.9	44072.3	19031.7	15360.7	22915.4	19240	11872.4
bta-miR-99b	16530.7	24158.3	12389.6	10719.9	-1.12848	0.0629972	-0.963368	0.0626648	-0.165117	0.785598	36177.4	38771.1	18388.5	14718.2	12736.5	6596.05	14986.4	8726.27	10108.2	21530.9	4221.26	9441.41	18497.1
bta-miR-193b	14539.9	26124.5	8842.67	4727.69	-2.41821	0.00575659	-1.56281	0.0361133	-0.855401	0.328687	27003.5	6166.17	14475.2	4403.85	78573.7	11002.4	13216.3	3845.87	8667.52	7481.15	1809.11	8180.13	4193.83
bta-let-7b	13920.8	20347.3	8938.77	11513.2	-0.777562	0.230655	-1.18673	0.0323602	0.409166	0.528205	12083.3	28431.6	11117.5	39118.4	10985.6	8496.27	6623.12	10719	8505.17	10350.3	3015.19	7784.89	23739.5
bta-miR-3596	13920.8	20347.3	8938.77	11513.2	-0.777562	0.230655	-1.18673	0.0323602	0.409166	0.528205	12083.3	28431.6	11117.5	39118.4	10985.6	8496.27	6623.12	10719	8505.17	10350.3	3015.19	7784.89	23739.5
bta-miR-22-3p	11059.4	13792.5	9634.05	8879.7	-0.609411	0.27276	-0.517642	0.271567	-0.0917685	0.868826	7729.63	12817.1	10445.8	5608.93	32361.2	7838.41	10179.5	9683.13	10888.5	9580.62	6633.42	11979.2	8026.52
bta-miR-1468	9047.5	11411.7	8309.75	6336.7	-0.873687	0.0753173	-0.457768	0.264434	-0.415919	0.397189	7928.04	13227	13160.1	7828.49	14915	5786.98	5395.86	16672	7944.26	5749.63	7236.45	7272.53	4501.12
bta-miR-24-3p	8596.88	9203.17	9482.48	6110.4	-0.550895	0.343172	0.0432105	0.92967	-0.594105	0.306654	16803.2	8943.32	8227.8	7856.16	4185.38	10396.5	14631.6	3431.28	5965.32	12987.7	4221.26	6358.49	7751.43
bta-miR-151-3p	7830.87	8690.36	7789.96	6466.59	-0.292692	0.455107	-0.157913	0.626029	-0.134779	0.730891	9105.75	8138.8	8790.76	9012.3	8404.19	5586.69	5016.34	11087.5	8143.9	9115.37	2412.15	8481.69	8505.93
bta-miR-2285k	7590.38	5563.04	9579.73	7653.71	0.483211	0.272638	0.783906	0.0330925	-0.300695	0.494803	4080.44	8121.56	4920.41	6510.92	4181.86	9756.12	5852.19	16883.9	8612.68	6793.72	6633.42	9309.66	7018.05
bta-miR-423-5p	6860.21	8591.67	5894.92	5583.25	-0.499636	0.236567	-0.543551	0.119372	0.0439148	0.917148	5909.53	8920.16	7764.45	7017.1	13347.1	5114.46	4162.18	7504.85	7560.32	5132.77	2412.15	7449.95	6887.64
bta-miR-769	6203.62	6202.01	6943.42	4973.31	-0.362892	0.470028	0.162846	0.696035	-0.525738	0.29527	4025.79	5334.56	6569.99	4609.66	10470	8229.96	4866.91	11607.4	5937.53	4075.31	6030.38	5868.38	3021.16
bta-miR-146a	6160.13	2269.23	6856.69	11484	2.30964	1.16913e-06	1.59513	7.22132e-05	0.714506	0.132581	1332.69	3119.05	1194.46	3193.29	2506.65	6171.2	5310.38	3976.18	10095.8	8729.89	14472.9	9861.83	10117.4
bta-miR-378d	6009.43	5924.8	7091.16	4347.61	-0.295047	0.472765	0.259053	0.441357	-0.554099	0.177525	4883.8	7645.64	4670.92	6924.68	5498.97	8398.1	5202.73	10436	6396.07	5022.93	1809.11	6087.38	5146.33
bta-miR-1388-5p	5433.38	5823.69	6704.18	2664.88	-1.1587	0.0659234	0.203063	0.696227	-1.36177	0.0306771	5711.12	7912.67	5724.64	7595.93	2174.07	9281.63	6246.81	9044.78	1670.32	7277.35	3015.19	1514.23	3465.2
bta-miR-191	5428.57	5003.97	5930.33	5299.97	0.137261	0.792691	0.245118	0.574078	-0.107857	0.836385	7640.53	6002.61	3093.53	5238.05	3045.11	4860.01	6741.05	2624.46	5189.4	10236.7	3618.23	5227.2	7054.49
bta-miR-21-5p	5308.6	3068.2	5649.87	8473.81	1.48406	0.0186777	0.880775	0.100715	0.603287	0.33901	3220.18	3993.04	949.537	4578.35	2599.91	2870.08	5153.88	3175.94	5615.75	11433.7	6633.42	5285.17	13502.8
novelmiR_10_20364041-1	5247.91	3367.93	6702.12	5957.51	0.815627	0.736145	0.992871	0.635083	-0.177244	0.941627	0	6164.2	0	161.428	10514	8365.94	102.833	18375.2	6666.65	0	10854.7	6846.25	171.597
novelmiR_8_98512268	4940.21	3927.88	7359.02	2596.1	-0.54208	0.701231	0.905743	0.453729	-1.44782	0.305501	430.505	6634.2	805.142	481.244	11288.3	8998.97	732.688	19422.9	7180.76	459.82	0	7379.1	409.193
novelmiR_X_55846706	4852.37	4136.95	8328.09	251.852	-3.91495	0.163887	1.00939	0.670839	-4.92434	0.079939	860.262	7392.41	0	0	12432.1	9953.59	1571.1	21857.8	8257.99	0	0	0	755.555
bta-miR-148a	4833.32	10690.6	1143.66	1220.56	-3.12895	NA	-3.22449	NA	0.0955352	NA	935.881	1116.87	978.782	2080.02	48341.7	612.155	951.852	689.678	867.337	2597.29	1206.08	756.53	1699.07
novelmiR_1_37082106	4821.63	3823.2	7185.9	2545.23	-0.532321	0.711038	0.910376	0.459081	-1.4427	0.315363	338.415	6615.98	680.852	459.051	11021.7	8793.03	687.056	19012.2	7048.4	388.821	0	7223.34	412.361
novelmiR_10_33731080	4412.93	3413.42	6666.12	2323.44	-0.522857	0.794955	0.965609	0.576793	-1.48847	0.459403	119.793	6113.46	257.718	114.003	10462.1	8354.09	163.569	18125.1	6687.86	0	0	6883.72	86.5905
novelmiR_13_21520934	4404.52	3417.9	6649.97	2306.48	-0.525792	0.763983	0.960253	0.522839	-1.48604	0.396097	84.6037	6229.73	197.401	134.979	10442.8	8246.33	212.737	18081.7	6658.61	50.5342	0	6833.37	86.0625
bta-miR-26a	4372.25	6046.69	3466.26	3091.53	-0.855056	0.253246	-0.80269	0.201625	-0.0523657	0.94422	3947.17	7458.92	2070.89	6589.97	10166.5	1969.05	4342.14	2455.99	1891.91	6672.19	603.038	1770.7	6900.84
bta-miR-26c	4372.25	6046.69	3466.26	3091.53	-0.855056	0.253246	-0.80269	0.201625	-0.0523657	0.94422	3947.17	7458.92	2070.89	6589.97	10166.5	1969.05	4342.14	2455.99	1891.91	6672.19	603.038	1770.7	6900.84
novelmiR_23_14116595	4355.74	3374.08	6582.09	2281.24	-0.522229	0.76472	0.964046	0.519642	-1.48628	0.394333	86.1011	6175.54	201.057	136.499	10271.2	8122.2	215.308	17938.2	6582.55	52.2048	0	6756.07	87.6465
bta-miR-339a	4210.04	5216.9	4088.16	2735.09	-0.799064	0.153801	-0.35169	0.445557	-0.447374	0.424587	2426.55	4049.2	4350.14	3961.52	11297.1	5048.45	4148.69	4119.64	4198.47	2925.56	1206.08	4422.07	2577.12
bta-miR-185	4023.76	4064.14	3696.58	4501.75	-0.021091	0.963905	-0.136783	0.720653	0.115692	0.803958	2382.38	3190	3577.9	3649.61	7520.83	3661.65	3193.3	4576.35	3758.95	3292.66	7236.45	3652.07	2616.72
bta-miR-7	3972.41	4075	3887.53	3942.91	0.0506319	0.939219	-0.0680202	0.902917	0.118652	0.858181	5746.31	4589.65	2935.43	6210.57	893.033	2078.51	3170.16	4005.13	4009.06	6174.78	1206.08	4162.67	6459.97
bta-miR-199b	3458.09	3818.77	4132.99	1732.12	-0.996327	0.174456	0.114228	0.85037	-1.11055	0.130095	7368.01	2531.3	2524.18	3615.56	3054.79	5415.18	6621.51	644.928	2534	5449.34	603.038	2345.13	2248.19
novelmiR_22_13887295	3354.03	3390.05	5321.55	14.7837	-7.38974	0.0106323	0.650588	0.790077	-8.04033	0.00544518	152.736	6126.27	204.713	0	10466.5	8253.66	125.007	18229.1	0	0	0	0	44.3512
bta-miR-378c	2707.77	1911.66	3286.93	3069.35	0.68896	0.10576	0.781507	0.0231357	-0.0925469	0.82796	1996.05	2164.27	2058.09	2361.53	978.377	3693.81	2696.81	4206.51	3782.35	2055.2	3015.19	3937.82	2255.05
bta-miR-423-3p	2603.64	2604.91	2732.15	2387.36	-0.0166337	0.960459	0.0686576	0.795539	-0.0852913	0.799324	1736.25	3222.51	3322.01	2409.56	2334.2	3265.02	2343.64	2886.38	2991.07	2174.64	1809.11	2913.11	2439.85
bta-miR-181a	2492.77	2979.63	2091	2350.94	-0.231492	0.780148	-0.511282	0.462182	0.27979	0.735851	1441.26	6441.08	1370.84	4860.16	784.813	1367.05	1217.61	4382.88	1652.77	1834.68	603.038	1577.47	4872.3
bta-miR-23a	2378.63	2624.12	2164.21	2326.83	-0.18492	0.731946	-0.277922	0.526731	0.0930019	0.863228	4248.9	2708.66	2284.74	2866.48	1011.81	1147.58	2631.57	1912.41	1803.42	3326.07	2412.15	1720.35	2847.98
bta-miR-339b	1871.54	1944.22	2104.25	1362.57	-0.174319	0.736625	0.114068	0.783835	-0.288388	0.577926	971.819	1847.49	2058.09	1725.55	3118.14	2354.4	1788.02	2544.17	2236.36	1598.3	0	2417.15	1670.56
bta-miR-2284x	1869.89	1357.2	2330.4	1956.86	0.556684	0.242446	0.779279	0.0412538	-0.222596	0.640155	1081.88	1422.32	1556.36	1479.6	1245.85	1749.58	1258.42	4607.94	2209.3	1826.75	1809.11	2359.77	1701.71
bta-miR-200a	1836.25	1755.01	1664.16	2258.47	0.434607	0.695304	-0.0766665	0.935068	0.511274	0.644973	2023	3019.53	565.701	3124.59	42.2321	798.341	1290.56	369.846	1347.81	4514.25	603.038	1193.94	4978.43
bta-miR-146b	1767.82	690.189	1983.58	3204.29	2.33441	0.00100687	1.52273	0.0105389	0.811677	0.252728	556.288	997.151	401.2	964.007	532.3	1103.01	1273.53	679.148	4600.69	2261.51	603.038	4395.72	4614.11
novelmiR_15_67560019	1512.26	2175.33	1742.93	22.7036	-6.17588	NA	-0.319951	NA	-5.85593	NA	173.7	0	242.182	86.6421	10374.1	8382.86	234.91	0	0	96.8921	0	0	68.1108
novelmiR_5_67169482-1	1438.27	2090.14	1647.34	3.34394	-8.76864	NA	-0.34343	NA	-8.42521	NA	65.1373	0	0	0	10385.6	8232.22	4.49896	0	0	0	0	0	10.0318
novelmiR_8_101955577	1435.96	2084.15	1647.34	3.34394	-8.76442	NA	-0.339192	NA	-8.42523	NA	0	0	0	0	10420.8	8232.22	4.49896	0	0	0	0	0	10.0318
bta-miR-194	1326.94	1269.86	1257.18	1538.33	0.319762	0.717122	-0.0145364	0.984173	0.334299	0.704853	1248.09	1433.16	86.82	2700.5	880.715	753.205	1417.82	769.965	737.164	2607.73	1206.08	786.394	2622.53
bta-miR-2285e	1301.26	2666.91	384.234	553.558	-2.2869	NA	-2.79528	NA	0.508372	NA	128.029	87.2014	243.096	169.636	12706.6	170.952	233.625	451.449	956.558	108.586	603.038	956.789	100.846
novelmiR_14_23235903	1232.58	988.19	1697.5	865.038	0.196363	0.715459	0.779981	0.0677858	-0.583618	0.278515	707.526	1303.59	968.729	995.928	965.179	2007.42	1201.87	2738.97	1539.41	999.826	0	1686.97	908.144
bta-miR-197	1206.26	1317.21	1271.36	912.849	-0.389829	0.513213	-0.0507247	0.914778	-0.339104	0.569521	2273.07	473.449	1143.28	1475.04	1221.21	1996.13	1159.13	626.501	1199.35	1375.7	603.038	1324.51	810.994
bta-miR-2285t	1188.9	899.834	1621.29	950.022	-0.00586288	0.994679	0.849234	0.23534	-0.855097	0.330675	258.303	604.005	631.502	552.381	2452.98	1095.11	1081.04	4380.24	1017.99	532.071	1206.08	1115.47	528.519
bta-miR-574	1155.04	1232.6	1095.2	1125.51	-0.167421	0.722968	-0.171138	0.64467	0.0037172	0.993721	968.076	1591.8	1609.37	1522.16	471.592	1223.18	867.336	1331.97	1028.23	1025.3	1206.08	1024.71	1145.74
bta-miR-2285q	1136.56	969.297	1526.51	765.39	-0.238693	0.661942	0.655016	0.12658	-0.893708	0.101554	828.068	669.53	1072	760.93	1515.96	1895.71	1122.49	2754.76	982.154	877.458	603.038	1003.05	690.084
bta-miR-2285aa	1106.28	835.188	1298.75	1237.34	0.30503	0.50341	0.635848	0.0747543	-0.330819	0.467892	570.513	955.274	774.983	987.416	887.754	1263.8	1118.96	2136.16	1208.86	765.948	1809.11	1138.89	764.003
bta-miR-2285l	1105.62	875.595	1137.36	1436.11	0.289621	0.485059	0.37625	0.24477	-0.0866293	0.834541	885.718	1135.59	716.494	827.204	812.968	1048.85	958.922	1708.4	1050.17	920.475	2412.15	1054.58	841.617
bta-let-7a-5p	1068.81	1488.85	995.986	490.106	-1.37977	0.291547	-0.58	0.590504	-0.79977	0.540969	580.995	345.357	104.184	1438.26	4975.47	172.645	307.536	1626.8	202.574	2670.38	0	165.125	1305.19
bta-miR-23b-3p	1062.55	1190.42	1115.4	761.35	-0.326016	0.661194	-0.0937218	0.875777	-0.232295	0.754835	2343.45	1174.02	750.308	1306.02	378.329	731.765	1213.43	667.303	824.921	2139.56	0	703.245	1580.8
bta-let-7i	1060.14	928.824	1001.2	1377.22	0.710589	0.342233	0.108415	0.859773	0.602174	0.420893	1122.31	791.217	367.386	1062.81	1300.4	295.076	600.612	690.994	1050.9	2368.43	603.038	956.789	2571.84
bta-miR-1	1039.22	1255.46	920.811	876.165	-0.305737	0.76352	-0.446942	0.594378	0.141205	0.889491	3006.05	984.341	1165.22	920.23	201.482	230.193	976.596	419.861	440.251	2537.15	0	538.706	2089.79
novelmiR_9_84295098	1032.8	12.0995	1316.8	2260.61	7.55182	NA	6.76254	NA	0.789276	NA	0	0	0	60.4975	0	0	0	0	6584.01	0	0	6781.84	0
bta-miR-2285n	1030.7	870.013	1026.51	1305.49	0.338192	0.317646	0.237365	0.364597	0.100826	0.765711	1014.5	871.521	922.12	868.853	673.074	1000.32	711.479	1384.62	1059.67	976.438	1809.11	1097.32	1010.05
bta-miR-150	982.679	886.422	955.044	1189.17	0.41806	0.519642	0.10735	0.837198	0.31071	0.632245	684.316	975.966	435.014	1827.39	509.425	1369.31	717.585	427.758	846.861	1413.71	1206.08	738.378	1623.04
bta-miR-29a	950.647	932.238	872.111	1112.22	0.223294	0.741716	-0.0955622	0.860849	0.318856	0.637911	732.233	933.597	640.64	1171.34	1183.38	1132.91	1068.5	119.772	754.715	1284.66	1206.08	823.283	1307.31
bta-miR-2284k	938.157	801.014	1183.42	757.959	0.0170588	0.975764	0.561996	0.203191	-0.544937	0.331718	711.27	812.402	721.977	790.723	968.699	999.76	661.348	2590.24	1015.06	650.68	603.038	1034.08	636.757
bta-miR-669	918.995	1181.02	768.885	732.47	-0.621741	0.412129	-0.618572	0.308307	-0.00316936	0.996665	1682.34	632.087	988.835	1400.87	1200.98	968.729	702.802	69.7575	876.113	1227.02	603.038	798.69	795.682
bta-miR-19b	876.096	950.763	782.953	906.889	-0.273881	0.509811	-0.2802	0.383876	0.00631903	0.987869	1126.05	790.232	603.171	1259.5	974.858	847.99	1119.28	746.273	669.152	532.071	1206.08	765.899	748.691
bta-miR-362-5p	864.738	636.626	1002.17	1015.88	0.571484	0.210004	0.65555	0.0656548	-0.0840659	0.853645	941.122	485.766	838.956	545.997	371.291	964.215	1298.27	669.935	1073.57	1004.84	1206.08	1121.91	719.652
bta-miR-504	822.159	778.899	989.717	614.993	-0.329287	0.484593	0.345166	0.343927	-0.674452	0.152197	949.358	588.733	927.604	588.558	840.243	625.132	733.652	1597.84	914.873	1077.09	603.038	812.158	429.785
bta-miR-486	813.18	1098.03	807.141	348.498	-1.26573	0.133658	-0.445004	0.505724	-0.820724	0.330822	1134.29	1710.03	742.997	707.121	1195.7	222.294	582.294	2340.17	383.939	507.013	0	365.969	679.524
bta-miR-92a	803.143	810.357	897.183	634.384	-0.00473387	0.994837	0.14666	0.802199	-0.151393	0.836032	883.472	1346.94	170.898	1135.77	514.704	1186.51	912.968	608.075	607.721	1170.64	0	631.223	1271.93
bta-miR-484	764.469	656.749	671.133	1099.56	0.697845	0.190048	0.031557	0.940301	0.666288	0.210863	567.518	585.777	871.856	901.382	357.213	765.053	521.558	279.03	1066.25	723.767	1206.08	1081.51	1011.1
bta-miR-342	747.409	729.82	847.489	609.922	0.104754	0.881864	0.215386	0.701623	-0.110633	0.87528	854.272	1076.96	390.233	1029.37	298.264	717.661	593.542	733.112	530.933	1662.2	0	566.812	1262.95
bta-miR-502a	731.908	888.742	734.718	465.835	-0.464888	0.364184	-0.274532	0.490937	-0.190356	0.710256	859.513	1376.01	604.999	1067.37	535.82	707.505	825.238	526.472	674.271	940.104	0	697.39	700.116
bta-miR-331-3p	725.985	771.079	766.292	583.651	0.061791	0.894957	-0.00915674	0.979962	0.0709477	0.879503	888.713	768.062	886.478	706.817	605.327	505.522	669.703	787.075	1061.87	807.295	0	1107.86	643.093
bta-miR-2285ad	716.695	641.957	885.766	559.475	0.269008	0.564497	0.463073	0.20241	-0.194065	0.677576	711.27	848.859	493.503	682.8	473.351	757.154	638.853	1295.12	876.113	861.588	0	837.336	841.089
bta-miR-133a	680.446	838.987	610.077	533.493	-0.717045	0.321773	-0.45832	0.421337	-0.258725	0.720743	1249.59	623.219	1473.2	304.311	544.618	608.206	1062.4	172.419	461.459	745.902	603.038	430.379	567.062
bta-miR-452	674.361	672.992	640.538	733.014	-0.30632	0.546047	-0.0717092	0.855248	-0.234611	0.64383	828.068	429.11	823.42	443.243	841.123	567.584	597.719	1008.19	563.111	466.084	1206.08	594.333	398.633
bta-let-7f	639.111	916.844	563.274	302.617	-1.34435	0.36463	-0.702767	0.56234	-0.641581	0.665277	292.744	66.0169	16.4501	1018.73	3190.28	112.84	264.153	771.281	81.9071	1586.19	0	61.4827	846.369
bta-miR-140	615.606	618.398	676.502	509.459	0.127711	0.844288	0.130275	0.799652	-0.0025638	0.996854	455.213	659.184	525.49	800.147	651.958	650.521	874.727	219.802	517.77	1119.69	0	454.972	1073.41
bta-miR-2285p	608.657	429.549	804.339	581.036	0.41662	0.53667	0.903277	0.0887723	-0.486657	0.470318	382.588	444.875	144.395	643.583	532.3	741.921	446.361	1770.26	600.408	462.743	603.038	672.797	467.272
bta-miR-133b	577.223	682.345	527.556	484.8	-0.621892	0.387731	-0.369598	0.51269	-0.252294	0.726063	996.526	508.429	1226.45	238.646	441.677	510.035	933.856	172.419	388.327	633.14	603.038	399.931	451.432
bta-miR-652	575.608	481.546	682.396	554.397	0.653112	0.203996	0.502756	0.210982	0.150356	0.769887	702.285	586.269	338.141	441.419	339.616	603.128	543.089	521.207	989.467	755.09	0	983.138	680.052
bta-miR-2284z	571.916	391.538	743.423	586.702	0.568436	0.313076	0.923924	0.0354837	-0.355488	0.527904	214.13	280.325	536.456	482.46	444.317	774.645	508.062	1368.83	647.944	417.638	603.038	711.443	445.624
bta-let-7g	563.333	654.256	617.098	322.184	-0.761151	0.588516	-0.0843243	0.941513	-0.676826	0.630481	267.288	139.424	36.5558	754.242	2073.77	45.7001	118.58	939.752	130.905	1850.55	0	105.399	861.153
bta-miR-2285j	542.382	341.766	574.751	822.795	1.00772	0.0794133	0.7482	0.0968886	0.259522	0.651296	183.433	402.999	426.789	430.778	264.83	388.169	380.484	871.31	827.847	405.944	1206.08	868.956	393.353
novelmiR_28_33317093-1	508.679	676.296	533.493	187.962	-1.63557	0.454404	-0.342189	0.851132	-1.29338	0.554139	660.358	626.175	1794.89	300.055	0	518.498	719.513	837.09	592.364	0	0	563.885	0
bta-miR-491	504.723	620.81	511.132	300.562	-0.666933	0.481587	-0.279793	0.71019	-0.387139	0.682914	634.902	62.5682	980.609	375.449	1050.52	775.209	634.675	231.647	723.269	190.861	0	686.264	215.42
bta-miR-6119-5p	500.025	297.631	598.03	674.006	0.784649	0.339165	1.00617	0.122823	-0.221523	0.787206	327.933	309.393	382.008	445.067	23.7556	841.784	766.431	568.589	509.725	303.623	1206.08	485.421	330.522
bta-miR-2285r	497.766	439.451	561.909	488.051	0.0155572	0.979865	0.353735	0.460715	-0.338178	0.583203	362.373	280.325	557.476	322.248	674.834	576.611	342.564	1139.81	446.101	304.458	603.038	547.489	313.627
bta-miR-141	494.975	442.583	601.278	405.121	0.131422	0.916945	0.441983	0.6678	-0.310561	0.80534	729.987	601.542	64.8866	814.74	1.75967	889.741	822.989	135.566	487.786	670.309	0	504.158	711.204
bta-miR-874	493.726	640.156	452.408	318.538	-0.606529	0.474206	-0.50056	0.455073	-0.105969	0.900509	186.428	491.185	492.589	288.503	1742.07	318.208	570.404	473.824	704.986	194.619	0	584.964	370.65
bta-miR-425-3p	473.736	515.139	596.238	200.56	-0.885249	0.240061	0.210142	0.719873	-1.09539	0.145999	518.853	383.292	901.101	306.135	466.313	660.676	308.5	1342.5	402.222	267.288	0	400.516	201.165
bta-miR-151-5p	458.701	526.832	470.806	324.976	-0.263339	0.716816	-0.161133	0.77722	-0.102206	0.888053	554.042	715.347	303.413	464.827	596.528	402.274	534.734	134.25	333.479	949.292	0	298.045	676.884
bta-miR-221	454.429	244.182	543.298	656.727	1.45583	0.0965021	1.15337	0.102174	0.302465	0.729756	283.759	221.206	294.274	413.754	7.91852	467.721	624.713	310.618	628.929	684.509	603.038	683.922	683.22
bta-miR-365-3p	437.734	665.306	327.15	242.752	-1.11072	0.356648	-1.02309	0.289323	-0.0876317	0.942034	1063.91	599.571	148.965	304.311	1209.77	258.403	518.024	2.63236	190.141	666.551	0	227.193	501.063
bta-miR-1260b	428.67	381.89	406.804	543.079	0.452221	0.526028	0.0893392	0.873688	0.362882	0.610868	235.093	326.636	122.462	904.118	321.14	453.616	197.312	397.486	649.406	336.199	603.038	610.143	416.057
bta-miR-370	409.247	602.681	430.458	51.5055	-2.88731	0.0110005	-0.486694	0.590258	-2.40062	0.0345216	343.656	445.86	791.433	176.932	1255.53	112.276	180.28	1595.21	95.802	168.726	0	35.7185	118.798
bta-miR-193a-5p	408.69	592.179	346.895	205.867	-1.09824	0.251398	-0.773058	0.305793	-0.325187	0.734196	196.909	638.984	446.895	248.374	1429.73	129.766	118.901	933.171	337.135	215.501	0	358.357	259.244
bta-miR-2285b	370.354	264.205	446.778	419.896	0.410083	0.570276	0.755162	0.179975	-0.345079	0.63275	405.798	234.508	175.468	322.248	183.006	253.889	269.616	1170.08	312.271	228.03	603.038	368.896	287.755
bta-miR-2898	362.656	420.36	359.124	272.367	-0.153475	0.813738	-0.22679	0.654204	0.0733152	0.9104	282.262	374.424	191.918	482.46	770.736	366.165	277.65	222.434	548.485	380.886	0	524.067	293.035
bta-miR-200c	350.338	311.596	380.782	364.168	0.45365	0.760054	0.289278	0.812941	0.164372	0.911883	369.86	497.59	93.2173	595.55	1.75967	506.65	331.959	1.31618	256.691	807.295	0	199.673	892.833
bta-miR-2284h-5p	350.197	279.93	341.999	480.973	0.65038	0.39031	0.28903	0.627499	0.36135	0.633103	194.663	334.518	238.527	197.301	434.639	289.998	255.477	227.699	783.968	152.856	603.038	702.074	137.806
bta-miR-199a-5p	344.587	312.971	436.029	244.878	0.10043	0.894649	0.480016	0.417404	-0.379586	0.61664	428.259	234.508	265.03	284.247	352.814	494.802	824.274	69.7575	326.897	464.414	0	329.665	404.969
bta-miR-2285y	341.941	200.547	392.278	493.702	1.17039	0.0517096	0.965857	0.0391067	0.204536	0.733618	83.855	182.285	236.699	253.542	246.354	245.426	261.583	652.825	516.307	285.247	603.038	580.28	297.787
bta-miR-2284aa	341.941	200.547	392.278	493.702	1.17039	0.0517096	0.965857	0.0391067	0.204536	0.733618	83.855	182.285	236.699	253.542	246.354	245.426	261.583	652.825	516.307	285.247	603.038	580.28	297.787
bta-miR-93	325.444	299.285	292.333	424.226	0.219743	0.688065	-0.03305	0.937594	0.252793	0.64419	274.026	186.227	292.446	506.172	237.556	395.503	276.686	131.618	302.032	355.828	603.038	356.014	313.627
bta-miR-2285x	314.537	269.321	361.478	311.659	-0.45494	0.599308	0.423123	0.532801	-0.878063	0.310477	134.018	168.491	255.891	237.43	550.777	334.57	187.028	975.289	154.307	156.197	603.038	180.935	151.005
bta-miR-103	314.234	315.067	314.153	312.981	0.318622	0.776283	-0.0035579	0.996852	0.32218	0.773853	500.135	339.445	96.8729	418.922	219.959	144.435	322.961	6.58089	284.481	812.306	0	248.859	690.084
bta-miR-4286	311.693	324.414	349.184	228.005	-0.0461014	0.951201	0.106915	0.855441	-0.153016	0.839028	179.689	142.38	455.12	372.409	472.472	350.931	329.71	221.118	528.008	316.152	0	572.082	111.934
bta-miR-296-3p	302.872	212.852	464.664	183.251	0.274438	0.704747	1.12388	0.0456899	-0.849439	0.240549	186.428	312.349	210.196	203.077	152.212	412.993	258.69	1147.71	247.915	256.012	0	312.684	237.068
bta-miR-152	299.98	340.024	238.901	335.037	-0.394525	0.756412	-0.507645	0.619531	0.11312	0.929137	330.928	160.116	123.376	140.755	944.943	56.4199	453.431	3.94854	97.2647	583.441	603.038	72.6082	329.466
bta-miR-328	270.868	316.254	331.797	93.6776	-1.2005	0.144405	0.0677933	0.915903	-1.26829	0.123062	191.668	155.682	282.394	269.654	681.872	312.002	189.599	801.553	176.246	179.584	0	173.323	107.71
bta-miR-2888	264.98	149.745	428.12	185.14	0.675859	0.615975	1.51462	0.163743	-0.838757	0.53351	13.4767	77.3481	95.0451	450.235	112.619	41.1865	260.297	165.839	533.127	1140.15	0	542.219	13.1998
bta-miR-129	258.536	300.622	343.96	46.0204	-2.04358	0.0314458	0.19316	0.79584	-2.23674	0.0185286	562.277	451.28	159.932	82.386	247.234	156.283	397.516	858.149	87.7576	220.095	0	50.9428	87.1185
bta-miR-129-5p	258.536	300.622	343.96	46.0204	-2.04358	0.0314458	0.19316	0.79584	-2.23674	0.0185286	562.277	451.28	159.932	82.386	247.234	156.283	397.516	858.149	87.7576	220.095	0	50.9428	87.1185
novelmiR_X_37488592	248.265	213.019	394.455	63.3589	-1.3904	0.515615	0.888848	0.617706	-2.27924	0.286518	177.443	307.422	200.143	0	380.089	572.097	293.397	930.538	0	176.243	0	0	190.077
bta-miR-149-5p	248.218	292.805	163.227	315.557	-0.534258	0.534319	-0.840719	0.212242	0.30646	0.721631	243.329	227.118	433.186	297.319	263.071	242.041	191.206	10.5294	227.438	144.92	603.038	170.981	172.653
bta-miR-2284y	225.5	214.201	297.948	123.587	-0.260503	0.713438	0.47325	0.389664	-0.733753	0.300775	132.521	270.965	235.785	183.62	248.114	173.773	242.623	721.266	185.022	167.055	0	189.133	181.629
bta-miR-2284w	223.313	185.263	119.728	459.37	-0.424388	0.605837	-0.629766	0.327582	0.205379	0.802917	202.899	126.122	169.071	158.996	269.23	135.408	92.8715	138.199	94.3394	137.821	1206.08	79.6348	92.3984
bta-miR-147	220.379	83.3704	293.986	326.049	2.37895	0.00299012	1.81675	0.00410613	0.5622	0.482126	95.8342	144.35	94.1312	36.7849	45.7514	160.797	91.9074	460.663	533.127	223.436	0	551.002	427.145
bta-miR-2305	220.107	148.745	233.101	317.385	1.4455	0.157988	0.648961	0.428409	0.796537	0.436418	69.6296	154.696	78.595	108.227	332.578	87.4508	93.1928	36.853	637.705	310.305	0	646.447	305.707
bta-let-7c	212.809	332.456	159.729	101.862	-1.18895	0.315952	-1.0555	0.265635	-0.133446	0.910413	363.871	233.03	142.568	278.775	644.04	61.4976	216.272	2.63236	94.3394	423.903	0	63.2394	242.348
bta-miR-25	212.251	252.92	193.104	176.381	-0.0449368	0.956413	-0.389102	0.545118	0.344166	0.675586	220.868	297.076	95.959	321.64	329.058	69.3964	155.536	185.581	111.891	443.114	0	135.262	393.881
bta-miR-2890	200.754	103.971	322.129	159.766	1.01238	0.480425	1.6319	0.160728	-0.619521	0.665749	41.1788	1.47799	129.773	154.74	192.684	20.3111	118.258	244.809	400.76	826.506	0	466.098	13.1998
bta-miR-2957	191.914	172.418	156.325	283.724	0.0160261	0.989664	-0.138743	0.888841	0.154769	0.900443	197.658	75.8702	84.0784	76.0018	428.48	55.8557	268.331	3.94854	65.0869	388.404	603.038	42.7451	205.388
novelmiR_4_85912823-1	188.494	161.816	284.234	73.3889	-0.749823	0.671234	0.812807	0.575953	-1.56263	0.376337	82.3575	157.16	291.533	0	278.028	209.318	187.671	634.398	210.618	179.167	0	220.167	0
bta-miR-2285o	180.519	200.39	201.458	112.505	-0.285711	0.66547	0.00888949	0.986127	-0.2946	0.655721	136.264	244.361	219.335	146.836	255.152	266.302	197.312	115.824	315.927	111.927	0	243.003	94.5104
novelmiR_X_100145762	177.955	21.644	235.629	342.352	4.04093	NA	3.4455	NA	0.595433	NA	0	0	0	0	108.22	0	0	0	1178.15	0	0	1027.05	0
bta-miR-3432a	174.402	190.064	171.379	153.339	0.190566	0.805566	-0.14943	0.804543	0.339995	0.660585	190.171	309.885	133.429	135.587	181.246	29.9025	149.43	163.206	230.364	283.994	0	237.733	222.284
bta-miR-345-5p	171.723	174.11	197.891	124.131	0.0579062	0.921927	0.184556	0.685365	-0.12665	0.830224	195.412	156.174	127.031	186.052	205.881	68.8322	231.697	210.589	231.095	247.242	0	194.988	177.405
bta-miR-1249	168.178	217.231	180.601	65.7181	-1.12849	0.0768269	-0.265837	0.588653	-0.862655	0.176326	233.596	129.57	134.343	167.204	421.441	269.123	144.61	202.692	131.636	154.944	0	104.228	92.9264
bta-miR-532	167.355	125.732	196.203	188.645	1.01286	0.313067	0.641213	0.419684	0.371648	0.711156	175.197	134.497	13.7084	248.07	57.1893	70.5248	227.84	73.706	214.275	394.668	0	192.646	373.29
bta-miR-2285z	166.19	121.492	252.47	96.884	0.231387	0.748749	1.05438	0.0601083	-0.822991	0.254083	113.803	107.893	160.846	82.386	142.533	374.064	157.142	481.721	155.038	94.3862	0	174.494	116.158
novelmiR_18_48382179	163.248	118.697	188.411	195.563	1.02908	0.546107	0.666597	0.633943	0.362479	0.831606	74.8705	89.6647	294.274	134.675	0	0	174.496	180.317	410.998	176.243	0	355.429	231.26
bta-miR-28	162.819	163.825	203.366	93.5647	-0.255447	0.765649	0.313344	0.640574	-0.568791	0.506788	330.179	158.145	156.276	141.971	32.5539	224.551	294.361	109.243	103.846	284.829	0	73.1937	207.5
bta-miR-183	156.02	175.358	155.959	123.892	-0.0259872	0.982622	-0.171092	0.857802	0.145105	0.903206	99.5778	341.416	90.4756	344.44	0.879835	159.104	73.9115	210.589	161.62	174.573	0	171.566	200.109
bta-miR-1271	152.959	194.343	140.986	103.941	-0.346665	0.583538	-0.458577	0.348197	0.111912	0.859617	196.909	183.271	156.276	217.061	218.199	130.33	181.244	53.9633	103.846	235.548	0	115.939	195.885
novelmiR_28_33317093	151.742	291.929	53.7083	81.4866	-1.66969	NA	-2.44173	NA	0.772047	NA	0	0	0	0	1459.65	0	0	0	0	268.541	0	0	244.46
bta-miR-2284a	143.366	105.666	255.79	18.825	-1.57468	0.187125	1.27448	0.180604	-2.84916	0.0169372	101.075	100.996	163.587	72.0497	90.623	292.255	157.142	747.59	5.11919	76.8454	0	10.5399	45.9352
bta-miR-184	143.118	114.596	174.376	138.557	0.765553	0.404128	0.606667	0.400924	0.158886	0.862468	227.606	132.034	11.8806	49.2492	152.212	197.469	165.498	110.559	220.857	177.496	0	296.874	118.798
bta-miR-409b	141.774	107.904	101.78	264.881	0.203835	0.825845	-0.0867563	0.905366	0.290591	0.753783	60.6451	148.784	99.6146	40.433	190.044	24.2605	80.0173	217.17	65.0869	122.368	603.038	90.7602	100.846
bta-miR-148b	141.626	188.29	89.5324	150.677	0.136473	0.895971	-1.07698	0.193787	1.21345	0.245352	43.4249	289.193	42.0392	387.305	179.486	24.8247	65.235	188.214	59.9677	109.421	0	86.6614	365.37
bta-miR-30f	138.098	224.298	97.1543	62.6726	-1.22617	0.200149	-1.20388	0.11067	-0.0222885	0.981437	214.13	129.57	40.2114	90.8982	646.679	113.968	143.645	53.9633	64.3556	109.839	0	64.996	123.022
bta-miR-204	136.659	187.223	129.55	64.2341	-0.921016	0.519692	-0.530419	0.64737	-0.390598	0.784857	67.3834	341.908	281.48	203.989	41.3523	289.434	18.3172	0	67.2808	272.718	0	69.6804	123.022
bta-miR-2889	136.018	80.3652	198.931	123.919	1.13193	0.221475	1.30551	0.0733482	-0.173582	0.851101	50.1632	38.4277	116.979	101.234	95.0222	55.8557	45.9537	451.449	264.735	176.661	0	252.958	118.798
bta-miR-2284p	128.18	78.0703	243.936	18.7675	-1.02344	0.517789	1.64294	0.20292	-2.66638	0.0918311	101.075	100.503	140.74	48.0332	0	291.126	137.54	721.266	2.92525	66.8221	0	8.78325	47.5192
novelmiR_3_93966867	125.155	114.994	149.246	101.939	0.325831	0.824511	0.374081	0.754005	-0.0482498	0.973802	160.972	143.365	12.7945	142.579	115.258	91.9644	0	347.471	233.289	73.5043	0	221.338	84.4785
novelmiR_3_99218006	122.152	297.297	15.1776	8.53383	-4.61095	NA	-4.29037	NA	-0.32058	NA	0	6.89729	0	33.1368	1446.45	48.5211	0	0	19.0141	8.35276	0	18.7376	6.86388
novelmiR_3_99250536	121.624	297.297	15.1776	6.24587	-5.05674	NA	-4.29065	NA	-0.766094	NA	0	6.89729	0	33.1368	1446.45	48.5211	0	0	19.0141	8.35276	0	18.7376	0
bta-miR-2284n	121.223	74.59	77.534	271.758	0.860756	0.349995	0.0582658	0.936056	0.80249	0.383532	14.2254	21.1845	98.7007	94.5463	144.293	111.711	54.9516	52.6472	84.8323	83.5276	603.038	101.886	110.35
bta-miR-361	119.266	149.353	114.726	76.6875	-0.381998	0.615384	-0.380862	0.520168	-0.00113609	0.998808	298.733	90.6501	67.6282	215.845	73.9062	82.9372	116.973	117.14	72.4	184.178	0	105.985	124.078
bta-miR-382	119.045	182.462	100.408	44.4106	-1.41038	0.018208	-0.859366	0.061139	-0.551011	0.357076	186.428	110.357	306.155	90.2902	219.079	98.1705	100.263	109.243	92.8768	101.486	0	60.8972	72.3348
novelmiR_16_19928658	116.385	61.3708	157.099	140.219	1.37343	0.627069	1.35531	0.570404	0.0181243	0.994884	0	0	53.9198	252.934	0	321.029	0	0	258.154	206.313	0	267.011	153.645
bta-miR-760-3p	114.747	74.4823	87.7039	226.925	0.437313	0.814089	0.232503	0.879695	0.204811	0.912298	45.671	103.952	28.3307	66.8816	127.576	0	0	368.53	57.0424	12.9468	603.038	28.1064	49.6311
bta-miR-450a	114.258	68.3551	71.2598	262.428	0.811758	0.38168	0.0624788	0.931991	0.749279	0.419349	34.4404	135.482	84.9922	59.5854	27.2749	41.1865	137.861	42.1177	45.3414	89.7922	603.038	42.7451	141.502
bta-miR-490	113.606	125.847	123.17	77.2623	-0.129061	0.91862	-0.029357	0.976926	-0.0997039	0.937088	199.904	203.963	87.7339	52.2893	85.344	62.0618	226.555	0	195.261	131.974	0	155.756	76.0307
novelmiR_13_38988077	111.335	162.906	89.5259	61.7318	-0.772466	0.537565	-0.863798	0.390696	0.0913313	0.941919	101.824	161.101	230.302	96.0663	225.238	0	148.787	125.037	111.16	62.6457	0	68.5093	116.686
bta-miR-1307	111.206	144.795	75.7509	114.317	0.142881	0.912837	-0.933095	0.375231	1.07598	0.410006	31.4456	148.292	114.237	93.0262	336.977	117.353	23.4589	0	159.426	78.516	0	190.889	152.061
bta-miR-181b	109.926	127.448	108.755	82.6747	-0.0621673	0.955129	-0.227254	0.796169	0.165086	0.881243	87.5985	181.3	44.7809	176.628	146.933	143.306	104.762	1.31618	97.2647	197.125	0	100.715	147.309
novelmiR_26_14604705	106.995	59.4769	115.537	171.956	1.63208	0.671974	0.958228	0.770916	0.673856	0.861204	0	0	0	0	297.384	336.827	0	240.861	0	0	0	515.869	0
novelmiR_X_129914772	106.995	59.4769	115.537	171.956	1.63208	0.671974	0.958228	0.770916	0.673856	0.861204	0	0	0	0	297.384	336.827	0	240.861	0	0	0	515.869	0
novelmiR_17_70143917	105.865	75.3424	181.871	30.0582	-0.990219	0.766198	1.2714	0.653257	-2.26162	0.497012	0	0	0	145.315	231.397	0	0	230.331	79.7131	599.311	0	90.1747	0
novelmiR_1_1727074	102.246	127.264	96.6536	69.8708	-0.605569	0.836273	-0.397451	0.872636	-0.208118	0.943381	20.215	78.3335	287.877	249.894	0	0	0	261.92	0	221.348	0	0	209.612
novelmiR_21_16052250	97.6542	137.936	98.0131	29.9195	-1.9053	0.6174	-0.492583	0.87971	-1.41271	0.711102	345.902	144.35	0	199.429	0	0	490.066	0	0	0	0	0	89.7585
bta-miR-6529a	96.4685	89.3316	111.642	83.0743	0.45558	0.703911	0.321875	0.737412	0.133704	0.911172	131.772	61.5829	180.037	73.2658	0	94.7854	110.867	130.302	117.01	105.245	0	118.281	130.942
bta-miR-181c	93.4298	100.922	114.007	46.6477	-0.426527	0.71775	0.17831	0.850036	-0.604837	0.608205	104.819	145.828	131.601	76.6098	45.7514	240.349	215.95	2.63236	20.4768	90.6275	0	48.6006	91.3424
bta-miR-1814c	91.1277	77.0027	118.084	69.7428	0.454816	0.666527	0.614209	0.463497	-0.159393	0.879894	47.9171	34.9791	135.256	57.7614	109.1	97.6063	10.9261	311.934	126.517	43.4344	0	141.118	68.1108
bta-miR-2310	91.1277	77.0027	118.084	69.7428	0.454816	0.666527	0.614209	0.463497	-0.159393	0.879894	47.9171	34.9791	135.256	57.7614	109.1	97.6063	10.9261	311.934	126.517	43.4344	0	141.118	68.1108
bta-miR-27a-3p	88.6206	68.4272	112.778	82.0142	0.834059	0.165213	0.719862	0.121488	0.114197	0.848977	66.6347	61.0903	76.7672	102.45	35.1934	102.12	121.472	75.0222	122.861	142.415	0	155.756	90.2864
bta-miR-126-3p	86.2742	130.158	69.3258	41.3811	-0.912092	0.511155	-0.904611	0.420577	-0.00748121	0.995702	102.573	92.6207	79.5089	77.8259	298.264	2.25679	175.46	1.31618	31.4465	136.15	0	27.5208	96.6223
bta-miR-101	81.8989	151.446	39.7073	36.3056	-1.29433	0.322232	-1.92602	0.0677732	0.631692	0.629535	99.5778	41.3837	40.2114	109.747	466.313	31.5951	35.6704	0	46.0727	85.1982	0	44.5018	64.4149
novelmiR_11_42397623	81.3498	109.469	52.0505	83.3163	0.146596	0.951095	-1.07068	0.593208	1.21728	0.610649	80.8601	131.048	205.626	129.811	0	0	217.236	0	0	43.0167	0	168.638	81.3106
bta-miR-182	81.1918	80.0465	87.7082	72.2399	0.440378	0.740784	0.131245	0.902762	0.309133	0.81635	57.6503	69.4655	57.5754	215.541	0	30.4667	136.254	36.853	74.5939	160.373	0	88.418	128.302
bta-miR-2885	78.4322	69.2031	121.998	21.2049	-0.702702	0.670658	0.818195	0.545211	-1.5209	0.357221	7.48705	15.7652	21.0196	115.219	186.525	0	44.0256	135.566	33.6404	396.756	0	50.9428	12.6718
bta-miR-1839	77.9157	67.0063	71.4929	106.803	1.1753	0.341871	0.091179	0.926878	1.08412	0.380592	107.065	58.1343	15.5362	100.626	53.67	0.564199	52.0594	109.243	63.6243	131.974	0	74.3648	246.044
bta-miR-210	76.6142	101.378	74.7704	38.4142	-0.655548	0.604254	-0.436619	0.667469	-0.21893	0.862621	72.6244	53.2076	63.0588	127.075	190.924	195.777	91.9074	0	48.998	37.1698	0	49.7717	65.4709
bta-miR-1343-5p	72.9021	52.1737	111.7	42.7868	0.430427	0.734539	1.09651	0.282443	-0.66608	0.599442	8.23575	12.8092	24.6752	96.3703	118.778	58.6766	34.3849	196.111	88.4889	180.837	0	124.137	4.22393
bta-miR-142-5p	71.1854	23.036	28.4809	222.609	2.03007	0.294693	0.305785	0.8491	1.72428	0.3733	20.9637	22.1699	0	55.3293	16.7169	30.4667	0	0	17.5515	94.3862	603.038	19.9087	44.8792
bta-miR-26b	70.7183	104.379	53.4853	43.3388	-0.517112	0.750395	-0.96247	0.469535	0.445359	0.784203	36.6865	4.92663	0	96.6743	383.608	64.8828	16.0677	7.89707	62.8929	115.686	0	55.0417	74.9747
bta-miR-27a-5p	68.9902	40.0714	87.0207	87.1373	1.66042	0.254367	1.11845	0.344752	0.541967	0.709622	70.3783	55.1783	22.8474	51.0732	0.879835	66.0112	62.9855	0	135.293	170.814	0	156.342	105.07
novelmiR_2_4151903	68.5481	54.8772	89.5673	56.301	0.705412	0.670645	0.705093	0.604045	0.000319206	0.999846	90.5933	0	84.0784	99.7144	0	45.7001	51.7381	179	101.653	69.7456	0	90.7602	78.1427
bta-miR-2284v	68.4388	45.1436	101.909	51.4797	0.884523	0.593935	1.17084	0.389216	-0.286314	0.862902	0	104.937	43.867	76.9138	0	62.0618	44.3469	257.971	62.8929	82.2747	0	45.6729	108.766
bta-miR-1224	68.1986	78.4176	81.9714	28.2123	-0.650015	0.606935	0.0615938	0.951587	-0.711608	0.573281	69.6296	65.5242	187.348	68.7056	0.879835	55.2915	71.9834	180.317	79.7131	22.5525	0	71.4371	13.1998
bta-miR-7862	67.2438	83.7468	81.7183	15.6147	-1.42003	0.272356	-0.0369197	0.971651	-1.38311	0.285032	102.573	65.5242	123.376	24.3206	102.941	33.8519	72.6261	196.111	44.6101	61.3928	0	46.844	0
bta-miR-2285c	65.6746	75.1096	75.7197	33.2077	-0.477549	0.577516	0.00526205	0.993744	-0.482811	0.573328	92.8394	83.7528	63.9727	76.9138	58.0691	20.3111	101.548	155.309	79.7131	21.7172	0	57.3839	42.2393
bta-miR-222	64.9495	16.9827	82.7068	115.299	3.21232	0.0606346	2.28025	0.105373	0.93207	0.585357	34.4404	27.0965	0	22.4965	0.879835	99.2989	42.7402	0	220.125	51.3695	0	215.482	130.414
bta-miR-193a-3p	64.6104	68.9641	70.7341	47.1484	0.134477	0.907563	0.0353134	0.969561	0.0991633	0.931764	8.98446	65.5242	21.9335	40.737	207.641	31.0309	51.7381	110.559	120.667	39.6756	0	122.965	18.4797
bta-miR-2284c	62.6445	36.9408	97.2128	47.8704	1.0835	0.486509	1.38996	0.273985	-0.306457	0.843822	0	94.0987	21.0196	68.7056	0.879835	62.0618	35.0276	256.655	53.3859	78.9336	0	32.2052	111.406
novelmiR_11_72585221	62.6368	78.3421	61.0707	39.0713	-0.742198	0.84732	-0.360468	0.912782	-0.38173	0.92112	0	0	221.163	170.548	0	0	0	305.354	0	0	0	0	117.214
bta-miR-2284t-3p	60.2501	59.473	69.4294	46.2466	0.343593	0.803117	0.223047	0.841439	0.120546	0.930286	35.9378	187.212	33.8141	39.5209	0.879835	97.6063	74.8756	2.63236	114.816	57.2164	0	95.4446	43.2953
bta-miR-2387	59.9981	76.4702	59.0953	34.0493	-0.460168	0.612391	-0.377362	0.597228	-0.0828066	0.927403	38.184	100.503	13.7084	67.1856	162.77	55.8557	28.9219	101.346	59.2364	50.1166	0	56.2128	45.9352
bta-miR-2483-3p	59.1205	113.882	32.8681	11.6058	-2.25213	0.0563507	-1.79263	0.0570452	-0.459493	0.69764	87.5985	42.369	50.2642	8.2082	380.969	38.3655	23.4589	47.3824	8.77576	46.3578	0	15.8098	19.0077
novelmiR_2_96489790	58.0081	86.711	27.9362	60.2899	-0.233834	0.933641	-1.63461	0.491001	1.40077	0.618077	150.49	90.6501	0	92.1142	100.301	0	0	0	139.681	0	0	153.414	27.4555
novelmiR_13_39793294	58.0081	86.711	27.9362	60.2899	-0.233834	0.933641	-1.63461	0.491001	1.40077	0.618077	150.49	90.6501	0	92.1142	100.301	0	0	0	139.681	0	0	153.414	27.4555
novelmiR_X_104619210	55.1476	40.2725	86.8491	27.1035	0.439685	0.858388	1.1088	0.591971	-0.66912	0.785919	122.788	43.847	34.728	0	0	0	81.6241	100.03	212.081	40.5109	0	0	81.3106
bta-miR-409a	52.8276	56.5478	55.2136	42.6507	0.353107	0.832737	-0.0314373	0.981714	0.384545	0.8181	66.6347	31.0378	127.945	56.2413	0.879835	1.1284	127.578	0	65.0869	82.2747	0	60.8972	67.0548
bta-miR-2478	51.1356	68.0565	40.5264	40.6162	-0.0206479	0.986474	-0.741223	0.448457	0.720575	0.554472	69.6296	114.298	39.2975	34.3528	82.7045	43.4433	55.9157	0	19.7455	83.5276	0	31.0341	90.8144
bta-miR-2285ac	50.6521	52.3925	52.0848	45.3633	0.444653	0.589089	-0.00369273	0.995437	0.448345	0.586003	42.6762	60.1049	52.092	26.1446	80.9449	55.8557	72.9475	32.9045	81.1758	17.5408	0	100.715	35.3754
bta-miR-30b-5p	50.1869	42.8294	73.5334	23.5386	0.0704834	0.962652	0.779497	0.524422	-0.709013	0.637413	5.98964	20.6919	0	59.8894	127.576	63.1902	47.8818	111.875	13.1636	131.556	0	9.3688	61.2469
bta-miR-2448-3p	49.8766	35.4302	71.0893	38.5994	0.948798	0.643685	1.0023	0.556631	-0.0535064	0.97918	0	58.1343	73.1116	45.9051	0	48.5211	0	189.53	64.3556	53.0401	0	66.1671	49.6311
bta-miR-2881	49.7707	33.6628	73.6051	36.893	0.964794	0.611182	1.13027	0.471517	-0.165476	0.930473	0	0	51.1781	28.2727	88.8634	3.94939	19.2813	84.2355	94.3394	166.22	0	105.399	5.27991
novelmiR_4_9646179-1	49.7134	28.0903	49.9495	85.3585	1.76803	NA	0.829533	NA	0.938494	NA	0	0	0	140.451	0	0	0	0	0	249.748	0	0	256.076
bta-miR-2299-5p	49.1328	58.7421	50.8524	30.2516	-0.191871	0.857749	-0.20134	0.812936	0.00946856	0.992945	90.5933	75.8702	78.595	24.0166	24.6354	91.9644	70.3766	2.63236	29.9838	59.3046	0	31.6197	59.135
bta-miR-493	48.9702	61.5947	43.6927	36.7251	-0.051253	0.954774	-0.492237	0.489359	0.440984	0.625962	38.184	95.5767	20.1057	37.0889	117.018	85.194	27.6365	25.0074	35.103	45.5226	0	30.4486	79.7266
bta-miR-29d-5p	47.9415	44.4235	55.362	41.4372	0.628378	0.625852	0.319509	0.758275	0.308869	0.810526	38.184	26.6038	80.4228	43.473	33.4337	0	80.9813	52.6472	59.2364	83.9453	0	93.688	30.6235
novelmiR_20_15915255	47.031	23.4036	85.1958	22.8021	0.377627	0.89288	1.86652	0.430563	-1.48889	0.595264	0	0	0	0	117.018	190.699	87.7298	0	31.4465	116.103	0	29.863	38.5433
bta-miR-2285ae	46.2674	53.9964	44.466	36.3882	0.145973	0.882414	-0.284788	0.715553	0.430762	0.662675	32.1943	19.7065	80.4228	19.7605	117.898	33.2877	15.1037	94.7649	51.1919	27.9818	0	68.5093	40.6553
novelmiR_11_48813761-2	45.3098	51.0187	56.3325	17.4237	-1.18341	0.758912	0.141563	0.965693	-1.32497	0.731128	110.06	116.761	0	28.2727	0	0	0	281.662	0	0	0	0	52.2711
novelmiR_6_43650994	45.2732	23.9434	90.4934	5.45591	-1.64825	NA	1.91781	NA	-3.56606	NA	0	119.717	0	0	0	0	452.467	0	0	0	0	0	16.3677
novelmiR_7_70741317	44.3056	37.7769	56.2895	35.2138	0.676651	0.613084	0.572179	0.596478	0.104472	0.937728	9.73316	29.5598	39.2975	50.4652	59.8288	0	48.5245	118.456	55.5798	58.887	0	70.266	35.3754
novelmiR_10_17381553-1	44.2268	18.8197	60.7227	59.0785	1.85907	0.628475	1.68814	0.606837	0.170933	0.964502	0	94.0987	0	0	0	0	0	196.111	107.503	0	0	89.5891	87.6465
novelmiR_3_12527241-2	43.5583	48.3245	35.8545	48.4545	0.74361	0.72097	-0.429509	0.804285	1.17312	0.573212	11.2306	0	43.867	74.7858	111.739	55.2915	0	0	76.7879	47.1931	0	98.3724	46.9912
novelmiR_3_12569523-2	43.5583	48.3245	35.8545	48.4545	0.74361	0.72097	-0.429509	0.804285	1.17312	0.573212	11.2306	0	43.867	74.7858	111.739	55.2915	0	0	76.7879	47.1931	0	98.3724	46.9912
novelmiR_21_17783366	43.4753	77.7361	24.4229	18.1277	-1.73673	0.650189	-1.66859	0.609788	-0.0681407	0.985808	0	155.189	127.031	0	106.46	0	122.115	0	0	0	0	0	54.3831
bta-miR-455-3p	43.4494	49.3368	47.5219	26.8493	0.0371977	0.981987	-0.0527196	0.968849	0.0899173	0.956476	75.6192	18.7212	0	95.1543	57.1893	2.25679	62.3428	1.31618	73.1313	98.5626	0	62.0683	18.4797
bta-miR-1343-3p	43.4024	43.676	52.2369	28.2222	0.231478	0.871054	0.263896	0.819513	-0.0324182	0.981859	37.4352	0.492663	57.5754	16.4164	106.46	103.248	64.9136	1.31618	57.0424	34.664	0	55.6272	29.0395
bta-miR-30b-3p	43.3661	34.0892	57.0906	35.9536	0.840181	0.511923	0.741404	0.472301	0.0987772	0.938479	17.9689	69.9582	64.8866	17.6324	0	28.2099	30.85	100.03	45.3414	81.0218	0	44.5018	63.3589
novelmiR_20_42016363-1	42.9818	42.4801	41.2832	46.6488	0.48831	0.847346	-0.0410303	0.984656	0.52934	0.8347	76.3679	40.8911	74.0255	0	21.116	58.1124	0	47.3824	100.921	0	0	139.946	0
bta-miR-378b	42.6922	35.6824	52.4669	38.084	0.739542	0.274546	0.54735	0.298912	0.192193	0.77586	59.1477	38.9204	21.0196	35.5689	23.7556	51.9063	41.1334	69.7575	57.7737	41.7638	0	77.2926	36.9594
bta-miR-2284ab	39.7263	36.895	50.3064	26.8117	0.489412	0.793127	0.441379	0.774722	0.0480331	0.97946	10.4819	67.9875	0	45.2971	60.7086	0.564199	0.321355	198.743	19.7455	32.1581	0	28.6919	51.7431
novelmiR_1_108974145	39.2272	46.3464	41.8109	23.0556	0.15832	0.967241	-0.147684	0.964215	0.306003	0.936734	0	0	127.031	0	104.7	0	160.356	48.6986	0	0	0	0	69.1668
novelmiR_17_15551146	39.0756	43.1663	41.1122	28.8635	0.460777	0.904858	-0.0688863	0.983304	0.529663	0.89072	53.1581	0	162.673	0	0	0	172.567	0	0	32.9934	0	0	86.5905
bta-miR-2892	38.3088	26.9979	64.9408	12.7736	0.0501343	0.972338	1.26983	0.278557	-1.21969	0.398209	14.9741	7.88261	22.8474	28.5767	60.7086	0	74.8756	44.7501	29.2525	175.826	0	24.5931	13.7278
novelmiR_26_26324718-1	37.6546	56.5877	21.8842	32.3834	-0.519073	0.892892	-1.36936	0.67748	0.850283	0.825482	144.5	138.438	0	0	0	0	0	0	0	109.421	0	0	97.1503
bta-miR-2332	36.9057	22.1457	52.8579	34.9186	1.55866	0.548339	1.2557	0.565759	0.302956	0.907072	0	0	16.4501	37.0889	57.1893	98.7347	0	0	107.503	58.0517	0	104.228	0.527991
bta-miR-497	36.6191	50.7401	32.5373	19.8869	-0.499034	0.636008	-0.630204	0.451869	0.13117	0.901129	40.4301	36.9498	95.959	41.649	38.7128	37.2371	23.7802	1.31618	25.596	74.7572	0	32.2052	27.4555
bta-miR-2284m	36.5147	24.7999	58.9339	18.6741	0.493791	0.669123	1.24426	0.17736	-0.750465	0.515005	33.6917	22.1699	51.1781	15.2004	1.75967	35.5445	36.6344	171.103	29.2525	22.1348	0	32.7908	23.2316
bta-miR-155	36.1887	17.6535	46.8706	49.2777	2.18019	0.154038	1.40447	0.260725	0.775721	0.611296	0	30.5451	0	23.4086	34.3136	66.5754	13.8182	52.6472	57.0424	44.2696	0	64.4105	83.4226
bta-miR-3604	33.972	46.0048	23.503	31.3658	0.399826	0.877982	-0.965519	0.659912	1.36535	0.600245	38.184	0	0	17.6324	174.207	0	26.6724	0	10.2384	80.6042	0	1.1711	92.9264
bta-miR-199a-3p	33.972	46.0048	23.503	31.3658	0.399826	0.877982	-0.965519	0.659912	1.36535	0.600245	38.184	0	0	17.6324	174.207	0	26.6724	0	10.2384	80.6042	0	1.1711	92.9264
bta-miR-139	33.1189	43.3579	29.0236	22.8796	0.174919	0.944773	-0.580505	0.784593	0.755424	0.764871	73.3731	0	0	91.5062	51.9103	0	28.9219	60.5442	2.19394	53.4577	0	0	68.6388
bta-miR-181d	33.1092	46.6088	28.4067	18.4472	-0.527821	0.555389	-0.725158	0.303397	0.197337	0.825913	82.3575	57.6416	43.867	13.9843	35.1934	28.2099	18.3172	57.9119	11.701	25.8936	0	20.4942	34.8474
bta-miR-500	32.6625	40.9123	27.1015	28.1813	0.350368	0.826895	-0.59347	0.651061	0.943838	0.556058	35.1891	53.2076	16.4501	99.7144	0	33.8519	34.7063	0	37.297	29.6523	0	27.5208	57.023
bta-miR-6531	31.4872	36.117	37.6938	13.4267	-0.281845	0.855377	0.0579412	0.963348	-0.339786	0.82607	37.4352	87.2014	21.0196	34.0488	0.879835	0	65.235	63.1766	35.8343	24.223	0	12.2965	27.9835
bta-miR-211	31.0199	44.6864	26.5942	15.6187	-0.299561	0.883224	-0.7466	0.659693	0.447038	0.826585	0	82.7674	119.72	20.0645	0.879835	63.1902	0	2.63236	21.2081	45.9402	0	9.3688	37.4874
bta-miR-1842	30.4316	11.3427	43.9557	39.7063	2.6208	0.228679	1.94221	0.28536	0.678593	0.75483	8.98446	0	0	47.7291	0	0.564199	14.1396	121.088	67.2808	16.7055	0	78.4637	40.6553
bta-miR-200b	29.8405	22.2238	46.4913	14.7837	0.632343	0.745659	1.06279	0.510567	-0.430445	0.8251	39.6814	45.325	0	25.2326	0.879835	33.2877	26.9938	50.0148	1.46263	120.697	0	0	44.3512
bta-miR-671	29.5918	32.9715	39.6437	7.20592	-0.831221	0.570716	0.26526	0.823368	-1.09648	0.45435	0	27.5891	19.1918	13.3763	104.7	76.731	11.2474	71.0737	21.2081	17.9584	0	15.8098	5.8079
bta-miR-2285v	29.526	21.2466	44.5968	18.207	0.665871	0.559874	1.04782	0.250592	-0.381946	0.737412	9.73316	38.9204	5.48337	46.8171	5.27901	24.8247	17.3531	118.456	28.5212	33.8287	0	29.2775	25.3436
novelmiR_14_29124376	29.5145	22.8099	42.2064	19.5357	0.891775	0.665045	0.88672	0.604707	0.00505464	0.998041	34.4404	35.4718	27.4169	16.7204	0	90.836	0	50.0148	29.2525	40.9285	0	0	58.607
bta-miR-3431	29.2355	28.7184	26.1155	35.2972	1.13484	0.532615	-0.13716	0.927264	1.272	0.484343	30.6969	54.193	0	42.865	15.837	0.564199	11.8901	0	59.2364	58.887	0	62.0683	43.8232
novelmiR_17_60624769	29.2206	27.8166	41.3836	11.2889	-0.0823517	0.957689	0.565658	0.654901	-0.648009	0.67613	15.7228	28.5745	34.728	23.1046	36.9531	35.5445	0	152.677	12.4323	6.26457	0	22.2509	11.6158
novelmiR_16_61442534	27.9657	34.2676	32.741	9.50384	-0.163021	0.961072	-0.0652513	0.981669	-0.0977702	0.976648	80.1114	0	11.8806	79.3459	0	91.4002	72.3048	0	0	0	0	0	28.5115
bta-miR-326	27.9273	34.0996	32.1238	10.6458	-0.463022	0.756072	-0.0803553	0.947136	-0.382667	0.797407	22.4611	39.4131	0	19.7605	88.8634	49.0853	63.9496	1.31618	24.1333	22.1348	0	18.7376	13.1998
bta-miR-2284ac	27.33	36.9915	32.7993	2.11196	-1.51892	0.51476	-0.170644	0.930252	-1.34827	0.563127	17.9689	34.9791	0.913895	0	131.095	97.0421	38.2412	0	0.731313	27.9818	0	0	6.33589
novelmiR_12_79064549	27.2919	34.6791	26.8816	15.6637	0.249086	0.948488	-0.36555	0.911599	0.614636	0.87335	67.3834	0	106.012	0	0	0	83.8735	0	0	50.5342	0	0	46.9912
novelmiR_1_127398722	27.1488	26.8593	35.9983	12.8821	0.328471	0.893163	0.418996	0.838292	-0.0905258	0.970468	35.9378	32.0231	30.1585	36.1769	0	29.3383	29.5646	121.088	0	0	0	38.6463	0
bta-miR-212	26.939	25.853	22.1226	36.776	1.33305	0.475825	-0.226234	0.883806	1.55928	0.404381	10.4819	0.492663	15.5362	102.754	0	34.4161	15.1037	0	22.6707	38.4227	0	42.7451	67.5828
bta-miR-450b	26.1217	15.833	30.901	35.3038	1.93315	0.135657	0.964013	0.357338	0.969132	0.453276	11.9793	0	40.2114	16.4164	10.558	20.8753	25.7084	68.4413	21.9394	17.5408	0	51.5284	54.3831
bta-let-7e	26.0026	21.117	26.6666	33.0384	1.49493	0.385665	0.335123	0.813309	1.15981	0.500732	38.9327	9.85327	0	47.1211	9.67819	1.1284	0.642709	10.5294	35.8343	85.1982	0	46.844	52.2711
bta-miR-124a	25.6887	24.5628	33.6768	14.2517	0.380483	0.821962	0.454728	0.743272	-0.0742453	0.964958	12.728	28.5745	18.2779	63.2335	0	22.5679	67.8058	0	27.0586	50.9519	0	37.4752	5.27991
bta-miR-124b	25.6887	24.5628	33.6768	14.2517	0.380483	0.821962	0.454728	0.743272	-0.0742453	0.964958	12.728	28.5745	18.2779	63.2335	0	22.5679	67.8058	0	27.0586	50.9519	0	37.4752	5.27991
novelmiR_28_8553715	25.4775	23.1224	26.1381	28.3016	1.32394	0.686714	0.175957	0.949726	1.14798	0.726538	0	64.5389	0	51.0732	0	0	26.3511	0	56.3111	48.0284	0	84.9047	0
bta-miR-2285ab	25.1967	20.721	40.0887	7.83648	-0.194303	0.877578	0.943793	0.350549	-1.1381	0.365949	24.7073	4.92663	5.48337	20.9765	47.5111	25.9531	17.9959	134.25	8.04445	14.1997	0	8.1977	15.3117
novelmiR_X_104665788	24.8464	28.2789	14.9188	35.6717	0.607635	NA	-0.923837	NA	1.53147	NA	0	141.394	0	0	0	0	0	0	74.5939	0	0	57.3839	49.6311
bta-miR-1388-3p	24.8346	7.63234	49.6938	12.073	1.93962	0.277442	2.70822	0.0659781	-0.768601	0.665399	0.748705	11.8239	25.5891	0	0	50.7779	24.7443	128.986	8.04445	35.9169	0	19.3231	16.8957
bta-miR-2284j	24.7613	24.5364	28.5768	18.7767	0.566801	0.662092	0.216998	0.835734	0.349803	0.787284	24.7073	11.8239	44.7809	8.81621	32.5539	53.0347	10.6047	60.5442	18.2828	0.417638	0	25.1786	31.1515
bta-miR-2312	24.7613	24.5364	28.5768	18.7767	0.566801	0.662092	0.216998	0.835734	0.349803	0.787284	24.7073	11.8239	44.7809	8.81621	32.5539	53.0347	10.6047	60.5442	18.2828	0.417638	0	25.1786	31.1515
bta-miR-379	23.8405	24.7526	30.444	11.3147	0.161496	0.9266	0.298897	0.835884	-0.137401	0.937506	38.184	15.2726	39.2975	31.0087	0	0	37.5985	40.8015	3.65657	70.1632	0	12.2965	21.6476
novelmiR_2_129449641	23.5502	28.2789	17.259	26.1546	0.201022	NA	-0.713935	NA	0.914957	NA	0	141.394	0	0	0	0	0	0	86.295	0	0	78.4637	0
novelmiR_7_19542122	23.4696	16.6381	32.5677	19.6917	1.36166	0.517248	0.963411	0.582339	0.398248	0.849641	24.7073	19.2139	25.5891	13.6803	0	0	17.0318	122.405	23.402	0	0	31.6197	27.4555
bta-miR-2320-5p	23.3924	24.9604	26.2854	15.9574	0.479665	0.776817	0.0702478	0.95971	0.409417	0.808799	49.4145	17.2432	38.3836	19.7605	0	22.0037	0	53.9633	29.9838	25.4759	0	30.4486	17.4237
bta-miR-138	22.69	26.8013	24.1082	13.4743	0.0657638	0.960243	-0.142908	0.89329	0.208672	0.87436	36.6865	31.5305	23.7613	19.1525	22.8757	3.38519	53.3449	0	27.0586	36.7522	0	29.863	10.5598
bta-miR-6123	22.6452	16.4843	26.8077	25.976	1.6326	0.418743	0.695367	0.678749	0.937232	0.642246	4.49223	17.7359	0	60.1934	0	52.4705	12.2115	0	46.804	22.5525	0	51.5284	26.3995
novelmiR_5_28440512	22.6247	3.10724	50.0957	9.3688	3.32787	0.369311	4.0208	0.203887	-0.692936	0.851262	0	0	15.5362	0	0	144.999	70.3766	0	35.103	0	0	28.1064	0
bta-miR-214	22.3683	39.78	12.8866	9.15184	-0.560126	0.808148	-1.62046	0.401974	1.06033	0.646215	44.1736	0	43.867	0	110.859	32.1593	10.2833	1.31618	1.46263	19.2114	0	0	27.4555
bta-miR-744	22.3617	27.3386	29.7459	1.75997	-1.17648	0.617002	0.121427	0.950804	-1.2979	0.581113	17.9689	0	78.595	40.129	0	23.6963	23.4589	53.9633	0	47.6108	0	0	5.27991
bta-miR-3141	21.9173	9.35752	39.9424	12.8087	1.70994	0.363305	2.08195	0.181027	-0.372007	0.842729	0	14.2872	1.82779	29.7927	0.879835	27.0815	17.3531	0	32.9091	122.368	0	31.0341	7.39187
novelmiR_17_60624771-1	21.7075	27.3082	24.7982	7.22178	-0.25341	0.907494	-0.146204	0.935958	-0.107207	0.960797	15.7228	28.0818	34.728	14.8964	43.1119	0	0	105.294	12.4323	6.26457	0	21.6653	0
novelmiR_5_109588749	21.4798	8.93781	26.4153	34.1571	2.20869	NA	1.56035	NA	0.648348	NA	0	0	0	44.6891	0	0	132.077	0	0	0	0	102.471	0
bta-miR-2284b	21.2748	26.7024	19.6132	14.9981	0.386285	0.843292	-0.441792	0.785296	0.828077	0.671882	12.728	0	0	31.9208	88.8634	25.3889	36.3131	15.7941	2.19394	18.3761	0	1.1711	43.8232
novelmiR_26_37221499	21.1875	38.8762	5.55798	17.7558	0.0650309	0.977217	-2.80917	0.142512	2.8742	0.208741	17.2202	33.9938	45.6948	11.2483	86.2239	0	0	0	27.7899	0	0	31.6197	21.6476
novelmiR_1_82631541	20.9739	3.64571	37.3017	22.6413	3.80471	0.324803	3.35019	0.310363	0.454525	0.906149	0	18.2285	0	0	0	0	0	0	54.1172	132.391	0	67.9238	0
novelmiR_13_31593809	20.8329	9.87007	37.6427	11.0878	0.590362	NA	1.93209	NA	-1.34172	NA	0	0	49.3503	0	0	0	0	188.214	0	0	0	0	33.2634
bta-miR-3578	20.82	29.7091	21.6773	4.57592	-0.757757	0.723415	-0.455025	0.798686	-0.302732	0.887607	29.1995	33.0084	50.2642	0	36.0733	0	36.6344	46.0663	1.46263	24.223	0	0	13.7278
bta-miR-1434-3p	20.4987	20.7341	22.3125	17.0835	0.815592	0.627981	0.109167	0.937115	0.706425	0.674646	16.4715	36.9498	42.9531	7.29618	0	22.0037	22.4948	0	54.1172	12.9468	0	43.3307	7.91986
novelmiR_13_31593808-1	20.4724	28.4119	17.2042	12.6869	0.367479	0.924072	-0.721835	0.82653	1.08931	0.777599	47.9171	0	0	0	94.1424	0	52.3808	0	33.6404	0	0	38.0607	0
bta-miR-2285h	20.3047	23.2308	16.3965	21.9413	0.803976	0.516267	-0.527681	0.597928	1.33166	0.283128	27.7021	32.0231	16.4501	10.9443	29.0346	1.1284	9.31928	50.0148	19.0141	2.50583	0	30.4486	35.3754
novelmiR_29_12872754	20.0854	15.1731	28.4955	14.2558	1.16716	0.566468	0.903238	0.5937	0.263917	0.896758	0	28.0818	26.503	21.2805	0	31.0309	14.7823	71.0737	16.8202	8.7704	0	0	42.7673
novelmiR_10_18690143-1	19.9563	12.1769	21.7562	29.9221	2.2859	0.414847	0.843343	0.722027	1.44256	0.606626	0	0	28.3307	0	32.5539	0	35.9917	0	25.596	47.1931	0	26.9353	62.8309
novelmiR_10_18872629-1	19.9563	12.1769	21.7562	29.9221	2.2859	0.414847	0.843343	0.722027	1.44256	0.606626	0	0	28.3307	0	32.5539	0	35.9917	0	25.596	47.1931	0	26.9353	62.8309
novelmiR_24_47959331-1	19.846	13.3894	20.7854	29.0414	2.13768	0.517814	0.634062	0.821579	1.50362	0.649078	0	0	31.9863	34.9608	0	0	0	0	65.0869	38.8404	0	59.1405	27.9835
bta-miR-708	19.2856	4.48121	44.5939	1.77916	1.45783	0.549313	3.30068	0.106231	-1.84285	0.446981	5.98964	0	0	16.4164	0	132.022	45.6323	0	1.46263	43.852	0	0.58555	4.75192
bta-miR-17-5p	18.9283	14.9094	23.4682	18.0602	1.49174	0.554946	0.654567	0.758207	0.83717	0.740275	35.9378	0	0	38.6089	0	0.564199	42.7402	0	16.8202	57.2164	0	14.0532	40.1273
novelmiR_29_36041626	18.8933	4.2561	26.3631	30.839	3.8507	0.307209	2.62141	0.415767	1.22929	0.743976	0	0	0	21.2805	0	0	24.7443	0	84.101	22.9701	0	92.5169	0
novelmiR_29_36041628-1	18.8933	4.2561	26.3631	30.839	3.8507	0.307209	2.62141	0.415767	1.22929	0.743976	0	0	0	21.2805	0	0	24.7443	0	84.101	22.9701	0	92.5169	0
novelmiR_8_21980326-1	18.8174	10.2223	11.2474	45.7592	2.40546	NA	0.14353	NA	2.26193	NA	12.728	0	38.3836	0	0	0	56.237	0	0	0	0	0	137.278
bta-miR-29c	18.7303	21.6296	19.5431	12.5434	0.41942	0.798592	-0.141675	0.916361	0.561095	0.732894	18.7176	16.7506	26.503	45.2971	0.879835	0	42.0974	1.31618	14.6263	39.6756	0	17.5665	20.0637
novelmiR_16_79298697	18.4756	32.2248	14.1221	2.81595	-2.9896	NA	-1.18972	NA	-1.79988	NA	0	0	0	161.124	0	12.9766	0	0	0	57.6341	0	0	8.44785
bta-miR-196b	18.3615	12.026	28.9731	11.2347	1.27283	0.527084	1.26589	0.449084	0.00694011	0.997244	17.2202	0	21.9335	20.9765	0	0	24.4229	61.8604	13.895	44.6873	0	15.2243	18.4797
bta-miR-1296	18.3191	20.7428	22.3865	7.50035	-0.142409	0.920706	0.101349	0.930409	-0.243758	0.864675	8.23575	17.7359	25.5891	15.2004	36.9531	0	27.6365	65.8089	10.9697	7.51749	0	14.0532	8.44785
bta-miR-106b	18.302	14.6134	19.8855	21.8103	1.69541	0.502996	0.44276	0.835405	1.25265	0.62056	23.2099	0	0	49.8572	0	0.564199	11.2474	0	27.0586	60.5575	0	21.0798	44.3512
bta-miR-129-3p	17.7504	24.5385	17.0779	7.55791	-0.28006	0.863055	-0.520203	0.69585	0.240143	0.882529	14.2254	64.0462	17.364	27.0566	0	29.9025	13.8182	0	15.3576	26.3112	0	15.8098	6.86388
bta-miR-2422	17.7503	26.8849	17.1539	3.51994	-0.452126	0.897409	-0.650988	0.827473	0.198862	0.954787	26.2047	0	0	0	108.22	0	13.8182	69.7575	2.19394	0	0	0	10.5598
bta-miR-195	17.2517	21.2996	14.3679	15.3117	0.860455	0.758686	-0.564926	0.811504	1.42538	0.610966	64.3886	0.492663	0	40.737	0.879835	0	22.4948	1.31618	0	48.0284	0	0	45.9352
bta-miR-345-3p	17.1228	10.1795	27.664	11.1262	1.49824	0.448958	1.43999	0.380832	0.058243	0.976467	14.9741	0	24.6752	11.2483	0	32.7235	13.1755	82.9193	0.731313	8.7704	0	1.1711	32.2074
bta-miR-2435	16.9188	26.8928	16.04	1.75997	-1.06675	0.674149	-0.752821	0.724172	-0.313925	0.90158	0	40.3984	62.1449	31.9208	0	1.1284	14.1396	60.5442	4.38788	0	0	0	5.27991
bta-let-7d	16.6801	19.5437	16.5036	12.2013	0.658503	0.74762	-0.251784	0.882522	0.910288	0.65656	12.728	1.47799	0	39.5209	43.9918	1.6926	2.89219	48.6986	0	29.2347	0	1.75665	34.8474
bta-miR-2419-5p	16.5079	19.3257	15.6634	13.219	0.725348	0.708685	-0.297479	0.853571	1.02283	0.598457	21.7124	36.4571	0	9.42423	29.0346	34.9803	20.888	0	0.731313	21.7172	0	0.58555	39.0713
novelmiR_7_60742520	16.3302	32.2874	8.41457	2.92775	-1.13688	0.620259	-1.93602	0.314248	0.799144	0.728226	0	47.2957	27.4169	22.4965	64.228	20.8753	8.03386	0	13.1636	0	0	8.78325	0
bta-miR-31	16.3262	25.7163	10.7593	9.95435	0.25484	0.93303	-1.25647	0.625357	1.51131	0.618521	18.7176	109.864	0	0	0	0.564199	15.1037	0	31.4465	6.68221	0	29.863	0
bta-miR-2346	16.2205	19.7658	18.5004	6.51189	0.294407	0.919541	-0.0961744	0.968906	0.390581	0.893402	0	59.6123	0	39.2169	0	60.9334	13.8182	0	1.46263	16.2879	0	0	19.5357
bta-miR-193a	16.0088	21.3998	17.3991	4.70691	-0.967418	0.3624	-0.284604	0.734419	-0.682814	0.520829	8.98446	36.9498	21.9335	11.8563	27.2749	31.0309	11.2474	2.63236	12.4323	29.6523	0	9.3688	4.75192
bta-miR-92b	15.7604	12.0032	17.8689	18.5081	1.67865	0.311817	0.579094	0.671482	1.09956	0.507063	9.73316	13.7946	19.1918	16.4164	0.879835	0	12.5328	1.31618	12.4323	63.0634	0	16.9809	38.5433
bta-miR-98	15.4423	25.1563	9.39697	9.32784	0.0508073	0.980215	-1.40777	0.410046	1.45858	0.477466	8.23575	0.492663	13.7084	19.7605	83.5844	0.564199	14.7823	0	3.65657	27.9818	0	0	27.9835
bta-miR-96	15.3635	9.35915	13.345	28.7351	2.62828	0.369119	0.503158	0.83927	2.12513	0.467501	0	0	0	21.2805	25.5152	0	0	56.5957	2.19394	7.93513	0	17.5665	68.6388
bta-miR-2284f	15.2174	6.86193	27.8457	8.09586	1.96983	0.491883	2.01141	0.406855	-0.0415754	0.988405	0	15.7652	0	18.5444	0	66.0112	0	52.6472	2.19394	18.3761	0	0	24.2876
bta-miR-2399-5p	14.968	14.0467	16.0174	14.7546	1.3824	0.566044	0.195825	0.922912	1.18657	0.622228	20.9637	12.3166	0	0	36.9531	0	36.9558	0	16.8202	26.3112	0	15.2243	29.0395
bta-miR-1777a	14.948	12.9446	20.4371	9.13856	0.700755	0.605656	0.659835	0.54831	0.0409203	0.975898	1.49741	27.0965	23.7613	9.72823	2.63951	33.2877	3.5349	3.94854	35.103	26.3112	0	21.0798	6.33589
bta-miR-1777b	14.9249	12.8396	20.4821	9.13856	0.697567	0.599585	0.675568	0.529501	0.0219994	0.98676	1.49741	26.6038	23.7613	8.81621	3.51934	33.2877	4.17761	3.94854	35.103	25.8936	0	21.0798	6.33589
novelmiR_7_60742518	14.9228	28.6281	8.41457	2.92775	-0.79938	0.772051	-1.76422	0.4496	0.964839	0.727	0	47.2957	0	31.6168	64.228	20.8753	8.03386	0	13.1636	0	0	8.78325	0
bta-miR-154c	14.8565	11.7373	20.337	10.921	1.38193	0.571035	0.80016	0.696234	0.581766	0.811339	23.9586	0	34.728	0	0	28.7741	13.4969	0	8.04445	51.3695	0	16.3954	16.3677
bta-miR-324	14.6759	22.3732	12.2996	5.8079	-0.091206	0.969059	-0.856838	0.664036	0.765632	0.744942	32.1943	17.2432	52.092	10.3362	0	24.2605	10.9261	0	0	26.3112	0	0	17.4237
novelmiR_11_78607320	14.4941	23.5796	7.89818	10.3447	-0.760784	NA	-1.57777	NA	0.81699	NA	0	0	0	0	117.898	0	0	0	39.4909	0	0	31.0341	0
novelmiR_26_25629341-1	14.4941	23.5796	7.89818	10.3447	-0.760784	NA	-1.57777	NA	0.81699	NA	0	0	0	0	117.898	0	0	0	39.4909	0	0	31.0341	0
novelmiR_4_91904415	14.4839	6.99966	25.3885	8.78325	2.10974	0.584668	1.85591	0.573554	0.253825	0.947519	0	0	18.2779	16.7204	0	0	0	94.7649	32.1778	0	0	26.3497	0
bta-miR-107	14.4083	15.1275	14.086	13.7469	1.19607	0.608703	-0.098442	0.95995	1.29451	0.579585	38.184	21.6772	0	14.8964	0.879835	0	26.9938	0	2.92525	40.5109	0	0.58555	40.6553
bta-miR-330	14.1428	11.3944	16.4206	14.9273	1.64784	0.440479	0.533164	0.765035	1.11467	0.601512	26.9534	0.492663	18.2779	11.2483	0	0	42.0974	0	27.0586	12.9468	0	20.4942	24.2876
bta-miR-877	13.8683	15.9755	17.0197	5.10391	0.426725	0.882891	0.0908341	0.970448	0.335891	0.907688	29.9482	15.2726	0	34.6568	0	64.3186	0	0	3.65657	17.1232	0	0	15.3117
bta-miR-130a	13.8292	16.1128	16.493	5.58357	0.254594	0.902187	0.0393424	0.981802	0.215252	0.917239	34.4404	0	0	18.8485	27.2749	20.8753	40.4907	0	13.1636	7.93513	0	14.6387	2.11196
novelmiR_22_56110830	13.6717	9.73893	16.9358	14.7863	1.75816	0.29715	0.789916	0.569631	0.96824	0.565044	14.9741	9.3606	19.1918	5.16812	0	0	8.67657	47.3824	19.0141	9.60568	0	26.9353	17.4237
novelmiR_8_70911321	13.6254	12.4035	15.2082	13.0238	0.468893	0.903279	0.29135	0.929562	0.177543	0.963296	0	0	0	62.0175	0	0	53.6662	22.375	0	0	0	0	39.0713
bta-miR-660	13.3995	10.9433	16.1331	12.9371	1.61554	0.497547	0.561565	0.778863	1.05398	0.657858	12.728	0	17.364	24.6246	0	0	38.8839	0	29.2525	12.5291	0	13.4676	25.3436
novelmiR_5_35523721	13.2754	4.04724	27.1898	5.46513	2.58502	0.503492	2.75183	0.404601	-0.166809	0.965498	0	0	0	0	20.2362	29.3383	0	106.61	0	0	0	16.3954	0
bta-miR-485	13.2313	24.7652	7.7353	3.16795	-0.854018	0.666563	-1.67311	0.310476	0.819092	0.680363	20.215	15.7652	21.9335	22.8005	43.1119	29.9025	0	0	5.85051	2.92347	0	0	9.50384
novelmiR_19_52237416	13.1909	3.29002	13.6883	28.8635	4.18213	NA	2.05974	NA	2.12239	NA	0	0	16.4501	0	0	0	0	68.4413	0	0	0	0	86.5905
bta-miR-767	13.0168	24.1758	5.76673	6.50193	-0.0751299	0.976143	-2.06384	0.330438	1.98871	0.429933	74.8705	17.7359	0	28.2727	0	0	0.321355	0	13.895	14.6173	0	15.8098	3.69594
novelmiR_2_22797966	12.8993	11.7872	17.462	7.14836	1.11843	0.706261	0.561133	0.82342	0.557298	0.850975	0	31.5305	21.9335	5.47213	0	0	0	63.1766	24.1333	0	0	14.0532	7.39187
bta-miR-19a	12.8072	20.398	11.4934	2.34552	-0.617891	0.787747	-0.819686	0.669735	0.201794	0.930002	14.2254	46.3104	0.913895	18.5444	21.9959	0	55.273	0	2.19394	0	0	1.75665	5.27991
novelmiR_17_53510870	12.7105	26.2184	4.92813	3.16795	-0.429411	0.911348	-2.40541	0.466048	1.97599	0.608965	0	36.9498	0	0	94.1424	0	0	0	0	24.6407	0	0	9.50384
bta-miR-34a	12.6392	8.24896	19.1278	9.14188	1.56835	0.399654	1.2093	0.432917	0.359055	0.846687	13.4767	17.7359	0	10.0322	0	28.2099	23.4589	0	22.6707	21.2995	0	15.8098	11.6158
bta-miR-224	12.571	20.6141	7.51822	7.58706	0.362344	0.903699	-1.4471	0.569201	1.80945	0.546242	7.48705	21.6772	0	0	73.9062	0	12.5328	0	0	25.0583	0	0.58555	22.1756
novelmiR_X_30040436	12.4649	14.6814	13.2022	7.54204	-0.503441	NA	-0.153489	NA	-0.349952	NA	0	73.4068	0	0	0	66.0112	0	0	0	0	0	9.95435	12.6718
bta-miR-21-3p	12.4322	17.0366	8.358	11.5483	0.898841	0.718125	-1.0194	0.62713	1.91824	0.441712	0	0	61.231	22.1925	1.75967	0	13.1755	0	10.2384	18.3761	0	14.0532	20.5916
novelmiR_8_41653036	12.2515	5.26969	14.9902	19.3231	3.14588	0.415217	1.51216	0.64685	1.63372	0.67186	8.98446	0	17.364	0	0	25.9531	0	0	48.998	0	0	57.9694	0
novelmiR_10_86624978-1	12.2311	15.2736	14.0679	4.09885	0.338758	0.905423	-0.114537	0.962128	0.453295	0.873693	48.6658	0	18.2779	9.42423	0	0	23.1375	0	14.6263	32.5758	0	12.2965	0
bta-miR-24	12.2223	14.2443	12.2233	8.85077	0.825755	0.688052	-0.213692	0.900806	1.03945	0.613409	0	16.7506	0	6.08015	48.3909	35.5445	11.8901	0	6.58182	7.09985	0	12.2965	14.2558
bta-miR-142-3p	12.0684	7.84101	21.108	4.04793	1.22431	0.64	1.41526	0.521188	-0.190953	0.941756	0	18.2285	0	20.9765	0	1.1284	15.1037	78.9707	0.731313	9.60568	0	0	12.1438
novelmiR_19_20165019	12.0175	12.7102	17.3736	1.93597	0.387021	0.920105	0.44821	0.891818	-0.0611888	0.987345	23.9586	0	0	0	39.5926	0	0	86.8678	0	0	0	0	5.8079
novelmiR_3_114562016	11.962	10.269	12.8686	13.2725	1.80067	0.53402	0.326503	0.894116	1.47417	0.610555	10.4819	11.3313	21.0196	8.5122	0	0	0	0	43.8788	20.4643	0	39.8174	0
bta-miR-451	11.9078	16.1499	12.4871	3.87193	0.321202	0.924692	-0.367394	0.898948	0.688596	0.839449	9.73316	42.8617	0	0	28.1547	0	49.4886	0	0	12.9468	0	0	11.6158
bta-miR-505	11.3239	8.97146	16.4044	6.77718	1.45295	0.613702	0.86704	0.721962	0.585908	0.838564	8.98446	0	0	35.8729	0	0	10.2833	0	15.3576	56.3812	0	13.4676	6.86388
bta-miR-2447	11.2398	8.00875	9.46482	19.5833	2.49115	0.388609	0.237266	0.922852	2.25389	0.435234	0	17.2432	0	22.8005	0	0	26.9938	1.31618	19.0141	0	0	17.5665	41.1833
bta-miR-130b	11.202	10.91	13.8321	7.30517	1.26378	0.68003	0.347329	0.89375	0.916456	0.764819	0	0	0	0	54.5498	42.3149	12.5328	0	13.895	0.417638	0	13.4676	8.44785
bta-miR-365-5p	11.055	23.8334	3.22016	2.81595	-0.35095	0.9275	-2.87771	0.383848	2.52676	0.513449	32.943	0	0	0	86.2239	0	13.1755	0	2.92525	0	0	0	8.44785
novelmiR_28_24750919	11.0035	13.1601	11.4673	6.63623	1.00657	0.794149	-0.194968	0.95284	1.20154	0.755473	0	0	65.8004	0	0	0	12.5328	0	19.7455	25.0583	0	19.9087	0
bta-miR-1306	10.9607	10.1036	14.5926	6.33589	1.27739	0.686151	0.527123	0.844383	0.750265	0.812321	8.98446	0.492663	0	41.041	0	62.626	0	0	0.731313	9.60568	0	0	19.0077
novelmiR_19_40007141-1	10.8121	9.58306	9.2767	15.4195	2.06803	0.543688	-0.0460226	0.987349	2.11406	0.534779	20.215	0	17.364	10.3362	0	0	8.35522	0	38.0283	0	0	46.2584	0
bta-miR-2431-3p	10.727	15.8498	9.92835	3.51994	0.296767	0.930736	-0.671868	0.817297	0.968635	0.776739	18.7176	14.7799	0	0	45.7514	38.3655	0	0	0	11.2762	0	0	10.5598
novelmiR_6_49954223	10.647	14.719	11.2067	2.92775	0.361913	0.92526	-0.39131	0.905507	0.753223	0.845237	0	0	0	41.041	32.5539	0	19.2813	0	0	36.7522	0	8.78325	0
novelmiR_23_43382369	10.4873	12.9667	8.91329	8.97843	1.20524	0.725716	-0.539796	0.85374	1.74503	0.611633	0	31.5305	20.1057	0	13.1975	0	10.9261	0	33.6404	0	0	26.9353	0
bta-miR-2285u	10.3676	17.0882	4.248	9.36621	0.752559	0.779482	-1.99203	0.382072	2.74458	0.308803	11.2306	0	0	0.304007	73.9062	0	9.96199	0	2.92525	8.35276	0	1.1711	26.9275
novelmiR_12_76309468-1	10.2712	16.1916	2.69938	13.0238	1.1607	0.720208	-2.56384	0.354667	3.72454	0.252302	28.4508	0	15.5362	8.81621	28.1547	0	13.4969	0	0	0	0	0	39.0713
bta-miR-29b	10.2583	8.71053	11.0667	11.4907	1.85528	0.457318	0.343869	0.870104	1.51141	0.544628	14.9741	0	0.913895	27.6647	0	0	11.8901	0	14.6263	28.817	0	12.2965	22.1756
bta-miR-29e	10.2583	8.71053	11.0667	11.4907	1.85528	0.457318	0.343869	0.870104	1.51141	0.544628	14.9741	0	0.913895	27.6647	0	0	11.8901	0	14.6263	28.817	0	12.2965	22.1756
novelmiR_18_62133235	10.0626	4.56948	17.1987	7.32435	2.60352	0.500309	1.91502	0.561886	0.688497	0.858326	0	0	22.8474	0	0	0	0	61.8604	24.1333	0	0	14.0532	7.91986
bta-miR-432	10.0588	13.8556	5.07654	12.0346	1.27663	0.649528	-1.44711	0.543822	2.72374	0.333347	13.4767	0	0	18.8485	36.9531	0	0	0	18.2828	7.09985	0	18.152	17.9517
novelmiR_16_20425139	9.99219	8.44642	10.9751	10.9303	2.00439	0.603467	0.383395	0.907472	1.621	0.674361	0	0	0	0	42.2321	0	14.7823	0	0	40.0933	0	32.7908	0
bta-miR-6523a	9.94569	11.4134	4.72484	16.2009	1.81207	0.517153	-1.26656	0.593796	3.07863	0.272169	9.73316	14.7799	0	0	32.5539	0	8.99793	0	14.6263	0	0	16.3954	32.2074
bta-miR-6517	9.93799	14.3911	7.43498	6.68788	0.856747	0.80954	-0.946234	0.755086	1.80298	0.612261	5.24093	0	66.7143	0	0	0	24.1016	2.63236	0	10.441	0	0	20.0637
bta-miR-2887	9.89147	2.09637	15.3026	13.8647	4.16461	0.197782	2.87456	0.296639	1.29005	0.688314	10.4819	0	0	0	0	34.4161	0	0	32.9091	9.18804	0	31.0341	10.5598
novelmiR_11_88555110	9.74827	10.1824	11.1504	6.68788	1.38077	0.720451	0.135174	0.967304	1.2456	0.746813	50.9119	0	0	0	0	0	45.311	0	0	10.441	0	0	20.0637
bta-miR-16a	9.72456	3.34408	15.0759	11.4398	3.36143	0.38449	2.16221	0.512976	1.19922	0.755864	0	0	0	16.7204	0	23.6963	0	0	0.731313	50.9519	0	0	34.3194
bta-miR-3613a	9.60975	2.5456	17.6613	7.96414	3.50339	0.365192	2.79847	0.397674	0.704923	0.854979	12.728	0	0	0	0	72.2174	0	0	16.0889	0	0	22.8364	1.05598
bta-miR-29d-3p	9.49977	9.72429	8.27085	11.1738	1.67297	0.502316	-0.231408	0.912362	1.90438	0.445264	11.2306	16.7506	0	19.7605	0.879835	0	28.9219	0	12.4323	0	0	18.7376	14.7837
novelmiR_11_106207726	9.20053	6.02684	8.48323	15.6855	2.77422	0.472366	0.492501	0.881425	2.28172	0.55431	0	0	18.2779	11.8563	0	0	0	0	42.4162	0	0	27.5208	19.5357
novelmiR_17_72841714	9.13602	3.84277	12.051	13.0998	3.27332	0.396903	1.64011	0.619636	1.63321	0.672019	0	19.2139	0	0	0	0	0	36.853	23.402	0	0	34.5474	4.75192
novelmiR_15_29890849-1	9.09199	2.16772	8.12446	22.245	4.53594	0.241253	1.89884	0.566689	2.6371	0.494348	0	10.8386	0	0	0	40.6223	0	0	0	0	0	45.0873	21.6476
novelmiR_4_118359080	8.94639	10.3424	8.13569	7.97078	1.37629	0.632378	-0.339765	0.889204	1.71605	0.551029	11.2306	0	23.7613	16.7204	0	0	31.1714	0	9.50707	0	0	12.2965	11.6158
bta-miR-1247-5p	8.8163	13.1493	4.17638	9.32784	1.24662	0.746565	-1.6462	0.618212	2.89282	0.453985	3.74352	0	34.728	0	27.2749	0	0	0	0	20.8819	0	0	27.9835
bta-miR-30c	8.72782	11.0786	7.60102	6.68788	1.25814	0.744351	-0.539916	0.870004	1.79805	0.64132	0	0	10.0528	21.5845	23.7556	0	0	0	0	38.0051	0	0	20.0637
bta-miR-2328-3p	8.59034	3.04938	12.1533	11.887	3.33798	0.131449	1.9853	0.285129	1.35268	0.53823	0	0	0	8.2082	7.03868	13.5408	2.24948	1.31618	27.7899	15.8703	0	35.133	0.527991
novelmiR_15_44307105	8.27944	8.27045	9.8599	5.66032	1.57338	0.683512	0.259254	0.937366	1.31412	0.733436	0	0	0	0	41.3523	0	37.5985	0	11.701	0	0	16.9809	0
bta-miR-296-5p	8.07967	8.66436	6.46227	9.80086	1.85533	0.591059	-0.420411	0.886527	2.27574	0.51006	0	14.2872	0	0	29.0346	0	9.64064	0	22.6707	0	0	25.1786	4.22393
novelmiR_7_50584842	7.97908	10.7047	5.07779	8.27186	1.45223	0.706615	-1.07618	0.744489	2.52841	0.512659	0	34.9791	0	18.5444	0	25.3889	0	0	0	0	0	0	24.8156
bta-miR-335	7.90713	11.009	6.38159	5.27991	1.08157	0.760101	-0.781322	0.796082	1.86289	0.599205	14.2254	39.9057	0.913895	0	0	0	23.1375	0	0	8.7704	0	0	15.8397
novelmiR_6_115983639	7.84051	4.20392	7.63237	14.2484	3.22218	0.404226	0.867438	0.792988	2.35474	0.541759	0	0	21.0196	0	0	0	9.64064	0	28.5212	0	0	42.7451	0
bta-miR-2484	7.80705	12.5951	6.54165	1.93597	0.30836	0.926124	-0.939626	0.740113	1.24799	0.707722	27.7021	24.6332	0	10.6403	0	0	13.4969	0	0	19.2114	0	0	5.8079
novelmiR_11_46958401	7.74749	4.3867	8.20972	12.5784	3.06152	0.428028	0.911124	0.782766	2.1504	0.57736	0	0	21.9335	0	0	0	0	0	25.596	15.4526	0	24.0075	13.7278
bta-miR-374b	7.71288	6.20274	9.62683	7.03988	2.12568	0.581909	0.632899	0.847952	1.49278	0.698857	9.73316	0	0	21.2805	0	0	0	0	2.19394	45.9402	0	0	21.1196
novelmiR_13_10242603	7.64538	8.3945	8.67285	4.6844	1.28084	0.650956	0.0482241	0.983955	1.23261	0.663254	0	14.2872	10.0528	17.6324	0	0	13.4969	0	10.2384	19.629	0	14.0532	0
novelmiR_13_10242605-1	7.64538	8.3945	8.67285	4.6844	1.28084	0.650956	0.0482241	0.983955	1.23261	0.663254	0	14.2872	10.0528	17.6324	0	0	13.4969	0	10.2384	19.629	0	14.0532	0
novelmiR_29_42586688	7.3086	1.39843	15.613	3.31812	3.7954	0.328038	3.45156	0.298786	0.343844	0.928978	0	0	0	6.99217	0	0	0	38.1692	19.0141	20.8819	0	9.95435	0
bta-miR-2284u	7.20692	7.25316	8.41495	5.11646	1.40307	0.532086	0.225314	0.904794	1.17775	0.599742	0.748705	11.8239	21.9335	0	1.75967	0	11.8901	0	16.8202	13.3644	0	11.1254	4.22393
bta-miR-2411-3p	7.16568	1.39843	11.2597	9.95435	4.49828	0.246287	2.98236	0.369444	1.51592	0.694366	0	0	0	6.99217	0	0	0	0	35.8343	20.4643	0	29.863	0
bta-miR-374a	7.06546	2.97927	12.3171	5.1231	2.91653	0.393765	2.03317	0.485611	0.88336	0.795583	0	0	0	14.8964	0	29.9025	22.4948	0	0	9.18804	0	0.58555	14.7837
bta-miR-15b	6.87169	9.15029	3.75298	8.27186	1.68362	0.662608	-1.27424	0.699879	2.95786	0.444021	0	0	0	0	45.7514	0	11.2474	0	0	7.51749	0	0	24.8156
novelmiR_11_106730472	6.84704	5.80691	7.31099	7.80733	2.3002	0.551344	0.337659	0.918572	1.96254	0.611133	0	0	0	0	29.0346	0	0	0	19.0141	17.5408	0	23.422	0
novelmiR_16_20425138	6.77709	5.89774	3.80283	13.1998	2.65962	NA	-0.641674	NA	3.3013	NA	0	0	0	29.4887	0	0	0	0	19.0141	0	0	0	39.5993
novelmiR_27_6765014	6.51113	4.0737	5.82864	11.711	3.09675	0.422802	0.507513	0.878041	2.58923	0.502447	0	0	0	20.3685	0	0	0	0	21.2081	7.93513	0	35.133	0
novelmiR_3_16453298	6.50373	4.75225	6.77038	8.97843	2.69075	NA	0.518033	NA	2.17272	NA	0	0	23.7613	0	0	33.8519	0	0	0	0	0	26.9353	0
novelmiR_3_8811959	6.2774	6.15885	3.36404	11.3306	2.48861	0.51916	-0.870728	0.792454	3.35934	0.384798	0	0	0	0	30.7942	0	0	0	16.8202	0	0	18.152	15.8397
novelmiR_21_68645108	6.08339	2.84508	1.90141	18.4505	3.99522	0.30153	-0.582	0.861118	4.57722	0.237309	14.2254	0	0	0	0	0	0	0	9.50707	0	0	15.2243	40.1273
novelmiR_4_118359080-2	5.91669	2.5456	5.64008	11.9962	3.807	0.32509	1.15262	0.727971	2.65438	0.491777	12.728	0	0	0	0	0	0	0	16.0889	12.1115	0	16.9809	19.0077
novelmiR_19_23377237	5.58012	3.87128	6.41311	7.03988	2.81577	0.466198	0.739207	0.823139	2.07656	0.590649	0	0	0	0	19.3564	0	12.8542	0	0	19.2114	0	0	21.1196
novelmiR_8_53179161	5.56618	1.70244	9.72477	5.07477	3.75959	0.332041	2.49162	0.452738	1.26797	0.742469	0	0	0	8.5122	0	25.9531	0	0	22.6707	0	0	15.2243	0
bta-miR-1246	5.40314	5.61819	5.61933	4.6844	1.7553	0.470404	-0.00469935	0.998173	1.76	0.469225	0	22.1699	0.913895	0.608015	4.39918	1.1284	0	2.63236	13.895	10.441	0	14.0532	0
bta-miR-429	5.28129	6.62028	4.25991	4.75192	1.78207	0.644363	-0.630658	0.848713	2.41273	0.532315	22.4611	0	0	10.6403	0	0	0	0	0	21.2995	0	0	14.2558
bta-miR-15a	5.16178	7.86391	2.16052	5.66032	1.64383	0.670176	-1.86612	0.573436	3.50996	0.364636	0	19.2139	20.1057	0	0	0.564199	0	0	10.2384	0	0	16.9809	0
novelmiR_23_50820706	4.69924	1.64715	6.94048	6.05068	3.94695	0.308635	2.08184	0.530792	1.86511	0.628981	8.23575	0	0	0	0	15.7976	0	0	10.9697	7.93513	0	18.152	0
bta-miR-223	4.66317	7.34891	3.50816	2.11196	1.20954	0.754048	-1.06217	0.748102	2.27171	0.556786	12.728	0	0	24.0166	0	0	0	0	0	17.5408	0	0	6.33589
novelmiR_3_19792957	4.33478	3.74424	2.48646	8.39952	2.97594	0.44124	-0.598497	0.856851	3.57443	0.355593	0	18.7212	0	0	0	0	0	0	12.4323	0	0	14.6387	10.5598
novelmiR_6_104285769	4.25839	3.05451	5.55798	4.09885	2.80578	NA	0.856161	NA	1.94962	NA	0	15.2726	0	0	0	0	0	0	27.7899	0	0	12.2965	0
bta-miR-499	4.25512	1.79689	5.87023	5.66032	3.77794	0.32959	1.71363	0.605786	2.0643	0.592909	8.98446	0	0	0	0	0	0	0	19.7455	9.60568	0	16.9809	0
novelmiR_10_36317354	4.14466	3.25158	4.88459	4.39992	2.75718	NA	0.589032	NA	2.16814	NA	0	16.2579	0	0	0	0	24.4229	0	0	0	0	0	13.1998
bta-miR-6521	3.84993	7.31116	1.41997	2.13115	1.22774	NA	-2.34202	NA	3.56975	NA	0	0	36.5558	0	0	0	0	0	0	7.09985	0	0.58555	5.8079
novelmiR_24_45589214	3.66154	1.70244	6.65599	1.93597	3.26311	0.399913	1.94686	0.557645	1.31625	0.733185	0	0	0	8.5122	0	22.0037	0	0	0	11.2762	0	0	5.8079
bta-miR-2419-3p	3.64795	5.37755	2.83994	2.11196	1.66746	NA	-0.907326	NA	2.57478	NA	0	0.492663	0	0	26.3951	0	0	0	0	14.1997	0	0	6.33589
novelmiR_7_106360477	3.49316	1.97065	3.36404	6.24587	3.69412	0.340183	0.759949	0.81913	2.93417	0.447838	0	9.85327	0	0	0	0	0	0	16.8202	0	0	18.7376	0
bta-miR-2412	3.45415	4.29788	1.75515	4.87958	2.42114	0.530875	-1.29726	0.696289	3.7184	0.337341	14.2254	0	0	6.38415	0.879835	0	0	0	8.77576	0	0	14.6387	0
novelmiR_1_22783942	3.42441	1.76324	4.09535	5.07477	3.70972	NA	1.19208	NA	2.51764	NA	0	0	0	8.81621	0	0	0	0	20.4768	0	0	15.2243	0
bta-miR-615	3.40761	3.15305	2.77899	4.87958	2.86315	NA	-0.19073	NA	3.05388	NA	0	15.7652	0	0	0	0	0	0	13.895	0	0	14.6387	0
novelmiR_15_77121194	3.4067	3.94131	2.92525	3.31812	2.32316	NA	-0.437342	NA	2.7605	NA	0	19.7065	0	0	0	0	0	0	14.6263	0	0	9.95435	0
bta-miR-2308	3.37985	2.81012	3.02073	4.92791	3.03519	NA	0.110496	NA	2.9247	NA	0.748705	13.3019	0	0	0	0	15.1037	0	0	0	0	0	14.7837
bta-miR-541	3.31044	2.69534	2.63273	5.46513	3.16904	0.412666	-0.0332599	0.99201	3.2023	0.407822	13.4767	0	0	0	0	0	0	0	13.1636	0	0	16.3954	0
bta-miR-6535	3.14887	2.24611	2.77899	5.26995	3.4099	0.378392	0.308584	0.926027	3.10132	0.422684	11.2306	0	0	0	0	0	0	0	13.895	0	0	15.8098	0
bta-miR-16b	2.92344	2.37163	2.58936	4.39992	3.20386	NA	0.122728	NA	3.08113	NA	0	0	0.913895	10.9443	0	0	0	0	0	12.9468	0	0	13.1998
novelmiR_26_10928073	2.90401	2.95598	2.48646	3.5133	2.76714	NA	-0.258783	NA	3.02592	NA	0	14.7799	0	0	0	0	0	0	12.4323	0	0	10.5399	0
novelmiR_7_61560778	2.58394	3.64809	1.16939	3.16795	2.40459	NA	-1.63009	NA	4.03468	NA	0	0	0	18.2404	0	0	0	0	0	5.84693	0	0	9.50384
novelmiR_11_2568960	2.44733	1.82404	2.00466	4.22393	3.55193	NA	0.128281	NA	3.42365	NA	0	0	0	9.12022	0	0	0	0	0	10.0233	0	0	12.6718
novelmiR_12_82903923	1.29382	1.09443	1.00233	2.11196	3.92543	0.312617	-0.13586	0.967817	4.06129	0.296541	0	0	0	5.47213	0	0	0	0	0	5.01166	0	0	6.33589
novelmiR_13_34738220	1.29382	1.09443	1.00233	2.11196	3.92543	0.312617	-0.13586	0.967817	4.06129	0.296541	0	0	0	5.47213	0	0	0	0	0	5.01166	0	0	6.33589

## Sheet: Table S2B_ILLN
Table S2A MiRNAs expressed in ileal lymph node tissues
Row-names	baseMean	log2FoldChange.PN	pvalue.PN	log2FoldChange.RN	pvalue.RN	log2FoldChange.PR	pvalue.PR	1376-ILLN	3403-ILLN	6528-ILLN	8176-ILLN	8664-ILLN	0398-ILLN	1117-ILLN	2442-ILLN	6424-ILLN	7928-ILLN	1180-ILLN	5144-ILLN	5678-ILLN	8156-ILLN
bta-miR-143	542314	-0.250818	0.526431	0.0766495	0.837205	-0.327468	0.408209	386065	357895	449763	590243	999850	365655	512426	676599	434820	946215	590042	406176	362827	513821
bta-miR-2285f	81490.4	-1.09174	0.00367999	-0.501533	0.154312	-0.590205	0.116387	106776	121901	127203	80737.7	112320	66474	72949.7	76506.8	129674	42147	31302	52095.3	40472.9	80306.3
bta-miR-145	79718.4	-0.442786	0.273354	-0.365946	0.334877	-0.0768403	0.849241	100626	77646.6	111749	75798.4	105300	63260.6	81438.8	51713.7	50531.6	118622	103297	86912.4	27299.9	61862.1
bta-miR-10b	68234.7	-0.10144	0.838025	1.3266	0.00438678	-1.42804	0.00400472	27699.5	37975.5	47265.8	79921.6	31792.3	192325	87654.2	60090.4	43887	179498	36779.8	24240.6	48515	57641.1
bta-miR-2285i	60867.4	-1.29621	0.00085487	-0.549351	0.130469	-0.746858	0.0547049	91614.2	97667	94020.1	60790.5	81035.3	51835.3	53404.7	56275.1	96752.7	32238.1	18781.2	32958.9	27609.2	57160.5
bta-miR-99a-5p	52025	-1.25476	0.0233171	0.485101	0.348973	-1.73986	0.00166026	64740.9	37746.1	71143.3	56527.5	36567.4	88256.2	73044.7	33094.4	19982.2	158947	10955.7	13618.1	38564.5	25161.5
bta-miR-127	50569.6	-1.20426	0.101932	-0.0785677	0.909583	-1.12569	0.126302	123094	48072	69298.7	34533.4	33696.1	8197.19	24258.4	150608	88035	21235.8	21911.4	60859.6	8851.47	15322.7
bta-miR-186	43024.8	-0.00501109	0.988931	0.481099	0.15382	-0.486111	0.178342	17436	47014.8	47453.3	46004.5	30575.1	70126.6	50737.9	36468.9	51799.3	53954.1	41475.1	26633	33909.9	48759.3
bta-miR-3600	37522	0.162244	0.626995	-0.269955	0.386568	0.432199	0.195485	35316.5	31813.9	45997.4	27026.3	52773.1	20901.1	34797	40169.9	38448.6	25691.1	40692.6	32900.1	61582.4	37198.5
bta-miR-30e-5p	33883.7	0.482562	0.344186	0.767328	0.108732	-0.284766	0.576704	7926.23	23222.9	26489.7	30222.4	36220.4	72444.7	34134	22532.4	23746.3	58342.9	39910	13863.5	45961.9	39354.6
bta-miR-378	32123.6	0.0861637	0.866646	-0.935919	0.0519587	1.02208	0.0463875	61501.3	24662	23985.8	18392.3	60701.4	10779.3	23343.3	29352.2	24917.1	10529.3	53213.4	61363.2	28579.4	18410.9
bta-miR-125a	28006.8	-1.25912	0.004067	-0.538889	0.185981	-0.720228	0.100318	60118.3	43857.4	38142.3	31244.7	21457.3	15722.1	21590.7	37606.3	31326.8	27850.3	6260.39	28350.6	15660.8	12906.5
bta-miR-100	23473.5	-1.14456	0.00592918	-0.120599	0.754111	-1.02396	0.0138275	46728.7	18702.6	20488	24737.7	33781.4	23211.5	31468.8	18454.3	13731	45983.3	9390.59	13503.1	13543.2	14904.7
bta-miR-2285k	22486.9	-0.826857	0.0721148	-0.201574	0.637385	-0.625284	0.173842	22464.5	33800.7	26424	27149.2	26430.7	17280.9	17548.9	21034.4	51717.3	10926.2	7825.49	17260.3	11030.8	23923.9
bta-miR-146a	20809.1	2.13261	0.000309102	1.1954	0.031336	0.93721	0.112869	2972.64	6416.96	8821.85	13138.1	11614.8	33197.9	17828.2	8538.21	14834.7	23994.2	23476.5	11136.3	89169.2	26187.7
bta-miR-30d	20231.3	-0.0960629	0.858867	0.693867	0.168851	-0.78993	0.143685	8033.73	24268.6	14548.1	24428.4	13263.3	44538.3	17509.5	16515.4	13777.6	44414.1	6260.39	7706.18	24697.2	23278
bta-miR-30a-5p	19419.7	0.245696	0.639146	0.609117	0.213433	-0.363422	0.487952	10101.7	17956.7	13504.9	25755.8	11313.5	32006.5	20250	15353.2	10630.6	41698.1	8608.04	7642.28	27725.9	29328.6
bta-miR-125b	18377.8	-1.05043	0.0525326	-0.181535	0.718664	-0.868899	0.108785	10214	40877.4	15315.7	37973.6	9716.69	14011.3	14665.1	25786.7	20157.4	25988.7	3130.2	12345.2	8042.35	19064.8
bta-miR-320a	17823.1	-1.12124	0.0308766	-0.226128	0.639104	-0.895116	0.0848356	37568	12947.2	25550	15334.4	20874.1	7559.73	16034.1	38753.2	25221	8420.64	10173.1	15512	8630.37	6945.59
bta-miR-10a	14698.4	0.329647	0.530088	1.09593	0.0248965	-0.766278	0.144414	9421.6	9831.99	8011.69	16035.1	5850.45	23707.1	11839.1	14692	10179.4	44640	24259	13600.2	7049.78	6660.59
bta-let-7b	14022	-0.988805	0.108404	-1.23518	0.0315138	0.246379	0.689154	24729.3	30754.3	10180.2	37184.9	5128.41	5000.46	5036.83	17215.5	10921.4	7695.76	3912.75	19422.6	5343.86	13782.2
bta-miR-3596	14022	-0.988805	0.108404	-1.23518	0.0315138	0.246379	0.689154	24729.3	30754.3	10180.2	37184.9	5128.41	5000.46	5036.83	17215.5	10921.4	7695.76	3912.75	19422.6	5343.86	13782.2
bta-miR-192	13829	1.81662	0.00552216	1.09626	0.0742685	0.720362	0.271168	11292.6	5959.97	1509.14	6956.85	6404.81	10176.4	6362.55	9801.73	17851.2	24487.4	54778.5	24138.4	8679.93	5206.51
bta-miR-191	11931.6	0.845597	0.302789	2.08124	0.00670848	-1.23565	0.132108	4993.45	4077.69	4598	6074.77	5437.96	37537.8	7523.58	3537.16	2833.82	55127.9	782.549	3936.16	23925.7	6655.74
novelmiR_8_68231372	11385.1	-1.48408	0.661979	0.0690733	0.982766	-1.55315	0.647293	0	21156.9	29547.6	17585.5	0	11661	17247.3	18417.7	24309.4	0	0	19466.1	0	0
bta-miR-99b	10927.6	-0.79642	0.112443	-0.124998	0.787229	-0.671422	0.180844	14660.3	20147.5	9518.9	15352.8	5195.04	10408.4	9350.25	9916.06	6208.31	23604.1	3130.2	5474.84	10441.4	9578.67
bta-miR-151-3p	10495.8	-0.522606	0.106826	0.0702681	0.811342	-0.592874	0.0673365	13764	10670.3	11606.2	12677	8255.76	10176	8995.19	15216.5	15405.2	10028.4	4695.3	6389.86	8468.83	10593.5
bta-miR-22-3p	10446.3	0.432423	0.206012	0.267966	0.393571	0.164457	0.630553	7142.3	9509.61	9632.98	8625.02	10179	8910.75	12671.2	9846.52	9211.79	13650.8	7042.94	7948.99	19997.4	11878.9
bta-miR-769	10236.5	-0.454986	0.377545	-0.372384	0.435624	-0.0826016	0.872724	10325.1	15389.3	12243.3	9027.63	14433	6482.01	9362.23	15544.2	12987.1	3074.35	3130.2	17482.7	5356.01	8474.51
bta-miR-150	10162.5	-0.881546	0.103643	-0.144738	0.772324	-0.736808	0.17376	14830.6	13308.8	9755.76	10278.2	12896.1	16736.2	5118.96	3078.66	8585.37	21717.5	4695.3	3171.93	8749.26	9352.06
bta-miR-423-5p	9851.85	-0.0829127	0.874593	-0.346646	0.477402	0.263733	0.615658	13768.8	14913.2	9116.72	11372.8	5812.27	7211.03	5486.86	11554.4	12700	6290.31	1565.1	21996.5	6418.16	9719.7
bta-miR-1468	9232.14	-0.522022	0.313105	0.0432496	0.927854	-0.565272	0.274705	7443.07	12072.5	12881.4	12089.2	5895	4062.96	6536.67	20693.7	12439	8186.08	3130.2	12631.5	4696.99	6491.74
bta-miR-375	9216.88	3.84534	8.80198e-05	0.371948	0.686905	3.47339	0.000396874	2703.28	2318.47	507.559	1196.96	2654.23	918.589	1714.59	2945.47	5505.45	1057.22	14085.9	92152.1	597.548	678.981
bta-miR-27b	8998.22	-0.441881	0.426763	0.108666	0.832645	-0.550548	0.322087	6532.31	5712.12	9242.4	6874.37	18629	12971.6	12560.8	2855.89	3917.02	18357.5	9390.59	5037.77	8072.85	5820.77
novelmiR_22_13887295	8590.99	-0.955772	0.791982	0.18466	0.956864	-1.14043	0.752997	0	0	29601.8	17606.2	0	11901.5	17218.2	0	24531.2	0	0	19415	0	0
novelmiR_25_24747246	7986.23	-1.37833	0.703693	-1.13337	0.739905	-0.244958	0.946109	12725.2	21170.7	29535.1	0	0	11654.8	17258	0	0	0	0	19463.5	0	0
bta-miR-26a	7901.45	0.436861	0.617373	2.06394	0.0112729	-1.62708	0.0627821	1341.97	3278.68	1721.83	6120.13	5284.12	22437.5	4389.58	1307.13	1407.59	44663.6	1565.1	2121.44	9900.28	5081.29
bta-miR-26c	7901.45	0.436861	0.617373	2.06394	0.0112729	-1.62708	0.0627821	1341.97	3278.68	1721.83	6120.13	5284.12	22437.5	4389.58	1307.13	1407.59	44663.6	1565.1	2121.44	9900.28	5081.29
novelmiR_23_14116595	7866.91	-10.2001	0.00529937	-0.709976	0.83526	-9.4901	0.00948275	0	21420.9	29424.9	17489.6	0	0	17334.1	0	24430.5	0	0	0	0	36.6789
bta-miR-21-5p	7445.04	3.01243	0.000129502	2.59014	0.00044461	0.422283	0.59155	1495.38	803.637	449.552	2231.98	2737.32	16644.4	4031.94	1489.83	2116.05	22193.8	14868.4	5569.41	25975	3623.83
bta-miR-339a	6479.36	0.12492	0.73844	0.151026	0.657538	-0.0261059	0.944367	3659.93	6203.78	9013.27	5496.35	6093.75	4925.74	5666.96	6533.31	10690.2	6019.63	6260.39	8851.24	6644.74	4651.68
bta-miR-24-3p	6055.94	-0.183817	0.759777	0.71181	0.198405	-0.895627	0.136256	7283.62	5039.05	4160.05	5649.67	3368.78	10174.1	7050.02	2911.29	2231.64	19395	3130.2	2417.92	8263.69	3708.15
bta-miR-181a	5853.14	-0.423024	0.579267	-0.291744	0.680687	-0.131281	0.863386	2230.99	15616.9	1746	13215.3	1568.73	4630.77	2553.49	7994.85	7550.65	5356.4	0	6037.14	3918.85	9523.86
novelmiR_10_20364041-1	5601.69	0.472494	0.896266	1.25785	0.712545	-0.78536	0.828434	0	0	0	17434.8	0	0	17199.4	0	24492.1	0	0	19297.4	0	0
bta-miR-146b	5566.29	2.58033	7.47054e-05	1.16324	0.0559656	1.41709	0.0296006	1548.53	1840.68	1735.37	3394.45	1320.19	5409.13	3851.84	2568.3	2858.06	7348.01	3912.75	2075.43	32917.8	7147.54
novelmiR_10_42856196	4869.76	-0.280764	NA	-0.652338	NA	0.371574	NA	0	0	29734.2	0	0	0	0	18917.5	0	0	0	19524.9	0	0
novelmiR_13_59841026-1	4869.76	-0.280764	NA	-0.652338	NA	0.371574	NA	0	0	29734.2	0	0	0	0	18917.5	0	0	0	19524.9	0	0
novelmiR_17_56025565	4869.76	-0.280764	NA	-0.652338	NA	0.371574	NA	0	0	29734.2	0	0	0	0	18917.5	0	0	0	19524.9	0	0
bta-miR-193b	4422.99	-0.65951	0.282259	-0.934214	0.097512	0.274704	0.65427	9327.39	3599.32	5718.49	2868.13	9520.55	2720.94	5475.74	2336.1	2977.38	2729.5	782.549	10111.3	1990.87	1763.54
bta-miR-874	4296.27	0.444812	0.4218	0.0277052	0.956676	0.417107	0.451298	4365.34	4534.68	4899.63	3264.37	2674.44	1565.73	5330.72	6070.1	6107.64	1049.99	1565.1	7969.44	4723.44	6027.14
bta-miR-2285t	4185.96	1.35315	0.049156	0.302597	0.636415	1.05055	0.126682	4071.82	3037.76	2220.69	1264.06	3375.89	2397.37	4287.33	4128.85	5181.05	1236.87	782.549	20450.1	1981.58	4187.51
bta-miR-199b	4139.4	-0.394821	0.510854	0.603381	0.270671	-0.998202	0.096437	1634.29	3724.69	5228.34	3999.87	3898.43	7857.7	5674.66	1572.33	1618.26	11358.2	3130.2	1929.74	4246.45	2078.47
bta-miR-185	3942.34	0.349611	0.236521	0.455224	0.0839363	-0.105612	0.720635	2304.67	2916.43	3381.79	3542.9	3843.78	4436.35	4742.5	5031.7	3484.48	4227.9	5477.85	4040.95	4763.23	2998.18
bta-miR-1388-5p	3930.55	-0.74203	0.185995	-0.311875	0.541509	-0.430155	0.443302	5620.35	4076.54	5318.25	5548.46	3964.31	2931.04	5127.95	5841.44	4198.53	1661.68	782.549	1502.9	1405.71	7048.04
bta-miR-339b	3118.13	0.0973033	0.834361	0.0989001	0.814311	-0.00159684	0.997262	2245.48	3112.87	4298.3	2464.02	2949.93	1768.45	2536.81	3159.99	6538.3	2143.33	2347.65	4976.43	2765.44	2346.82
bta-miR-2284x	3068.8	-0.177312	0.643565	-0.0262309	0.939034	-0.151082	0.693403	4038	3629.94	2784.32	3284.24	2556.91	2940.27	2823	4231.39	4370.05	1639.53	1565.1	3810.92	2809.05	2480.46
novelmiR_14_23235903	2804.03	-1.33786	0.458479	-0.386603	0.81857	-0.951259	0.598111	3385.74	5249.93	6736.51	3583.39	0	3235.93	3111.76	3585.48	2927.04	1639.05	0	4452.46	0	1349.11
bta-miR-423-3p	2657.93	0.212828	0.370468	0.210122	0.314862	0.00270604	0.990915	2183.88	2528.19	2532.96	2139.76	2812.56	3134.92	3078.82	2801.67	2533.66	2558.51	2347.65	2808.98	2878.62	2870.86
bta-miR-148a	2532.97	1.34235	0.113346	1.39757	0.0749455	-0.0552225	0.948061	612.404	417.706	327.738	1515.98	3318.63	6619.47	1175.57	568.114	1068.28	6884.18	4695.3	940.588	5767.24	1550.42
bta-miR-378d	2406.97	0.678507	0.292053	-0.822531	0.165388	1.50104	0.0197782	3087.39	1937.74	1559.41	1553.09	3961.69	630.766	980.928	2131.02	2306.21	796.163	1565.1	9904.29	1598.46	1685.33
bta-miR-486	2376.45	-0.633092	0.257522	-0.299998	0.551683	-0.333094	0.551386	3401.44	4174.17	2163.65	3511.79	1309.71	1267.53	1551.17	5169.6	2679.08	1163.18	782.549	2006.42	1363.3	2726.68
bta-miR-29a	2293.28	0.761791	0.318925	1.61794	0.0207129	-0.856152	0.2626	450.546	1565.1	860.433	1754.39	1320.19	6991.93	2170.19	696.588	753.2	7652.89	1565.1	613.427	4184.02	1527.87
bta-miR-23a	2253.72	0.496189	0.375824	0.946213	0.0619001	-0.450024	0.421796	1253.8	1673.71	1738.27	2190.37	904.331	2916.28	1685.07	1435.61	1521.32	7391.84	2347.65	2008.97	3105.44	1379.46
bta-miR-502a	2148.29	-0.833792	0.0780543	-0.866606	0.0404269	0.0328136	0.944727	3819.37	4208.84	2271.93	3836.42	1518.2	1444.88	2005.49	1383.75	1426.23	2323.47	0	1206.41	2004.93	2626.12
bta-miR-362-5p	2055.1	-0.22776	0.707654	0.235919	0.667169	-0.46368	0.445195	969.942	1904.23	3359.55	2230.85	1781.34	2391.37	2328.47	2556.51	2239.09	2550.8	782.549	250.483	3424.46	2001.74
bta-miR-7	1931.43	1.00794	0.00938674	0.969325	0.00508648	0.0386103	0.920711	845.529	949.805	988.047	1532.47	1481.89	3531.6	1353.11	1948.32	2239.09	2282.53	3130.2	1993.64	2629.88	2133.91
bta-let-7i	1861.03	1.43108	0.0666705	1.95453	0.0062531	-0.523453	0.50226	317.677	356.466	512.392	1272.31	1313.83	5386.99	1464.76	687.159	633.882	6451.67	782.549	1387.88	4336.51	1150.33
bta-miR-2285n	1660.22	-0.300488	0.54073	0.099491	0.820169	-0.399979	0.415523	1040	1873.61	2013.8	1608.19	2169.12	1840.18	1283.8	1683.13	3568.38	957.033	782.549	973.815	1263.71	2185.77
bta-miR-197	1657.8	-0.536239	0.249992	-0.998678	0.0161607	0.462439	0.321378	3703.41	1194.19	2837.49	1375.02	1914.97	1324.03	1540.48	713.089	982.516	953.662	2347.65	1451.78	1843.63	1027.22
bta-miR-2284k	1538.73	-0.223692	0.654799	-0.0255403	0.954343	-0.198152	0.692086	2129.52	1369.82	1537.18	1261.81	1938.92	1353.55	1262.41	2392.68	2541.12	547.151	782.549	2047.31	1292.78	1085.4
bta-miR-342	1527.39	0.63637	0.407188	1.53031	0.0279629	-0.893945	0.244207	710.244	612.983	586.834	957.419	1352	5074.95	1096.43	340.633	712.185	4962.41	782.549	485.63	2593.9	1115.33
bta-miR-2285aa	1486.58	-0.172863	0.739644	0.279777	0.546183	-0.45264	0.384194	1358.89	1930.81	1097.29	1336.41	1512.96	1293.82	1423.69	2412.72	3135.85	524.996	782.549	1467.11	921.338	1613.66
bta-miR-2285l	1357.93	-0.645328	0.170705	-0.0670529	0.871956	-0.578275	0.219648	1273.12	1905.39	1701.53	996.031	1637.6	1714.25	991.195	1019.54	2554.17	897.309	1565.1	638.986	842.714	1274.06
bta-miR-19b	1322.83	-0.247247	0.625565	0.0135417	0.975984	-0.260789	0.606788	1232.06	1093.08	1524.61	1764.52	941.013	1529.52	1229.47	925.248	2030.29	904.534	2347.65	1244.75	379.305	1373.56
bta-miR-2285q	1281.27	-0.133779	0.815616	-0.243767	0.635243	0.109988	0.847981	1611.34	1821.04	1085.69	1115.61	1669.04	887.223	963.388	2065.01	1907.24	348.713	0	1988.53	952.788	1522.17
novelmiR_5_67366531	1270.76	0.96693	0.783461	1.12728	0.733295	-0.16035	0.963651	1143.88	0	0	2615.1	0	1781.83	4061.46	0	2367.73	0	0	0	2142.17	3678.43
bta-miR-2285ad	1205.73	-0.292153	0.506155	-0.126963	0.743412	-0.16519	0.70703	1287.62	1466.31	1394.09	1107.37	1152.5	1530.44	730.241	761.414	1961.3	887.676	1565.1	817.903	853.912	1364.29
bta-miR-92a	1159.53	0.744288	0.342936	1.59424	0.024349	-0.849949	0.278687	494.03	872.388	256.196	908.686	437.567	4427.35	715.269	294.665	398.973	3126.37	1565.1	812.791	1414.05	509.921
bta-miR-151-5p	1132.46	0.946809	0.282909	2.32902	0.0034517	-1.38221	0.116851	161.858	522.855	324.837	664.27	482.11	3978.78	810.666	500.93	324.398	5219.61	0	227.479	2026.13	610.472
bta-miR-140	1115.87	0.149404	0.773222	0.724996	0.114773	-0.575592	0.266844	856.4	686.933	814.027	1071.75	1029.72	1853.32	1530.64	616.439	758.794	2607.16	782.549	631.319	1437.88	945.219
bta-miR-504	1109.72	1.27971	0.0872051	-0.137464	0.840877	1.41717	0.0582427	1126.97	981.003	801.459	562.68	775.194	324.262	984.35	1136.23	1126.07	291.878	0	6065.26	676.411	684.251
bta-miR-378c	1049.4	0.0405937	0.951344	-1.00354	0.0939182	1.04413	0.11667	2461.7	757.418	820.795	572.802	1431.73	369.004	654.95	1119.73	686.084	186.398	2347.65	1827.5	1034.03	421.807
bta-miR-2285j	1017.45	0.270654	0.588974	-0.146183	0.742649	0.416837	0.40541	541.138	1035.31	1395.06	934.177	957.109	718.635	740.508	1166.87	1454.2	319.332	1565.1	1129.73	1162.69	1124.4
novelmiR_24_47959331-1	963.573	-5.91767	0.0788689	0.123937	0.968512	-6.04161	0.0728017	0	2523.57	0	0	3899.18	2309.73	2155.22	2406.82	126.776	0	0	0	0	68.7202
novelmiR_8_76276272	910.976	-1.10563	0.750512	0.483702	0.881656	-1.58933	0.647623	934.913	0	0	0	3688.82	1623.85	1870.31	2227.67	0	742.7	0	0	1665.41	0
bta-miR-2284z	854.04	-0.0948268	0.88251	-0.276944	0.628176	0.182117	0.776579	1104.02	359.355	1189.14	653.399	1135.65	453.644	456.027	661.228	1853.17	246.603	1565.1	830.682	767.663	680.878
bta-miR-215	819.157	3.68439	0.00174528	1.9042	0.0808904	1.78019	0.130192	167.898	269.227	1.93356	205.054	34.8108	355.166	95.8255	124.938	98.811	1865.9	7042.94	416.619	644.246	144.818
novelmiR_11_67754985	794.885	-0.413988	0.909519	0.218073	0.94907	-0.632061	0.862252	0	4045.34	0	0	0	3223.94	0	0	0	1481.55	0	0	2377.56	0
bta-miR-669	793.367	0.463088	0.558471	-0.744809	0.298946	1.2079	0.12707	1219.98	829.635	672.878	566.804	898.342	591.79	809.383	99.0074	33.5584	961.85	782.549	1459.45	1609.19	572.739
bta-miR-425-3p	771.287	-0.535823	0.4137	-0.47098	0.417182	-0.064843	0.921224	870.894	640.136	1193	554.058	888.984	483.856	345.656	816.811	1114.89	234.081	2347.65	265.818	453.641	588.549
bta-miR-23b-3p	756.046	0.50176	0.505644	1.37558	0.0407045	-0.873817	0.246225	535.099	351.266	336.439	624.534	369.443	1041.74	617.304	272.27	333.72	3484.24	782.549	569.976	971.372	294.696
bta-let-7a-5p	747.375	-0.884735	0.491934	0.489463	0.674102	-1.3742	0.285766	369.617	58.9295	36.7376	508.699	2791.97	2186.12	171.545	58.933	42.8802	2827.27	0	196.808	1069.77	143.975
bta-miR-484	726.114	-0.170336	0.769419	-0.681754	0.186349	0.511418	0.379004	1224.81	1011.62	571.366	834.836	976.573	475.784	838.473	139.082	721.506	704.168	0	687.549	953.027	1026.8
bta-miR-491	703.263	-0.45626	0.52341	-1.21984	0.0559552	0.763583	0.285816	1743	310.247	963.878	549.56	1300.72	415.36	941.143	285.236	371.007	75.6186	782.549	955.924	540.128	611.315
bta-miR-331-3p	699.379	0.960968	0.1738	-0.0411233	0.948519	1.00209	0.15615	206.551	1095.4	500.791	534.94	623.973	319.65	381.163	1099.69	751.336	329.928	0	2630.07	740.025	577.798
bta-miR-6119-5p	672.626	0.196538	0.752752	0.317237	0.565852	-0.1207	0.846595	637.77	218.964	928.107	503.076	464.143	1132.38	895.369	504.466	372.872	519.697	1565.1	250.483	872.258	552.081
bta-let-7f	666.857	-0.00292009	0.99841	0.607026	0.65088	-0.609946	0.677245	0	97.6381	3.86711	368.123	2313.98	1763.38	74.4358	162.655	50.3377	2189.09	782.549	585.312	816.267	128.376
bta-let-7g	659.321	0.0207529	0.989472	1.3604	0.343658	-1.33965	0.394313	62.8107	1.15548	22.2359	299.521	1763.75	1814.35	150.155	0	156.606	3398.5	0	240.259	1138.39	182.762
bta-miR-574	652.028	-0.0105627	0.987483	0.5056	0.39709	-0.516163	0.443253	1058.12	600.272	593.602	624.909	102.561	493.081	660.083	1454.47	1124.21	498.505	0	649.21	703.81	565.572
bta-miR-199a-5p	623.605	1.09296	0.219162	1.48467	0.0634924	-0.391711	0.659555	64.0186	493.968	243.628	581.424	190.898	1361.62	1081.46	156.762	234.909	1570.17	782.549	107.35	1415.24	446.471
bta-miR-2284h-5p	612.098	0.965075	0.102936	-0.176274	0.738766	1.14135	0.0538381	422.764	825.591	574.266	548.061	324.526	282.519	799.971	453.784	568.629	281.282	0	1755.93	1212.01	520.039
bta-miR-2889	572.025	0.943356	0.300555	0.204866	0.804041	0.73849	0.417704	1068.99	135.769	396.379	395.113	296.453	114.622	206.624	691.873	1448.61	183.026	0	2239.01	357.385	474.507
bta-miR-2285r	547.922	-0.322735	0.626619	-0.204886	0.726902	-0.117849	0.859028	979.605	513.611	695.114	443.097	587.665	364.391	455.171	773.201	1068.28	134.861	0	731.001	314.022	610.893
bta-miR-2285e	503.831	1.8685	0.00371718	-0.323477	0.576178	2.19197	0.000669982	206.551	349.533	384.778	294.273	303.939	246.079	234.43	242.804	426.938	82.3617	782.549	1554.02	1676.61	268.768
novelmiR_18_48382179	492.229	0.186284	0.8635	-0.906779	0.356551	1.09306	0.313206	718.699	533.254	674.811	428.102	601.889	226.476	482.977	350.062	518.291	0	0	1441.55	344.043	571.052
bta-miR-122	486.778	1.39802	NA	1.88807	NA	-0.490048	NA	578.583	6.35514	138.249	136.453	172.557	131.458	191.223	3328.54	141.691	26.4906	0	5.11189	1954.18	4.00517
bta-miR-2285p	466.539	-0.180413	0.787993	0.344672	0.559539	-0.525084	0.433793	350.29	525.744	270.698	367.373	323.029	317.804	346.512	614.082	872.519	185.916	1565.1	227.479	291.388	273.616
bta-miR-2285y	463.029	-0.3577	0.664647	-0.291705	0.690737	-0.0659949	0.936264	677.631	172.744	860.433	320.889	752.362	253.921	154.433	401.923	1333.02	134.861	0	713.109	412.184	294.907
bta-miR-2284aa	463.029	-0.3577	0.664647	-0.291705	0.690737	-0.0659949	0.936264	677.631	172.744	860.433	320.889	752.362	253.921	154.433	401.923	1333.02	134.861	0	713.109	412.184	294.907
bta-miR-2284y	445.309	0.122402	0.793784	-0.0697653	0.864824	0.192168	0.681639	289.895	649.958	431.183	399.237	333.135	393.681	462.443	462.035	436.26	251.42	782.549	554.64	357.861	430.028
bta-miR-652	438.172	0.422992	0.448084	-0.0519529	0.915849	0.474945	0.394452	618.444	310.824	422.482	361.75	463.769	491.467	386.724	236.911	536.935	447.45	0	835.794	749.079	272.773
bta-miR-2898	429.061	0.477296	0.487424	-1.00345	0.100886	1.48075	0.0313758	579.791	584.096	520.127	237.668	332.012	77.2602	216.463	273.449	208.808	348.231	782.549	1313.76	268.515	264.13
bta-miR-532	420.271	1.06823	0.27888	1.52405	0.0842019	-0.455819	0.643903	73.6818	195.276	198.19	372.621	177.423	590.867	465.01	137.903	395.244	1337.05	782.549	5.11189	885.362	267.503
bta-miR-296-3p	415.189	-0.0363647	0.960744	0.14224	0.827486	-0.178605	0.808991	542.346	422.906	409.914	182.937	340.247	238.93	242.986	683.623	814.724	117.522	782.549	636.431	162.491	235.04
bta-miR-193a-5p	401.915	-0.491549	0.528292	-0.242412	0.725261	-0.249137	0.749304	845.529	524.011	436.017	335.884	303.19	61.1162	272.076	901.675	579.815	253.828	0	587.868	269.468	256.331
bta-miR-221	386.088	1.65006	0.118489	1.91757	0.0438516	-0.267513	0.800081	1.2079	140.391	174.02	328.386	137.371	1119.7	470.999	364.206	134.234	864.075	0	278.598	1237.74	154.304
novelmiR_X_37488592	382.062	-0.406333	0.911433	-1.18424	0.728704	0.777909	0.831376	1299.7	0	1341.89	0	0	642.297	519.768	0	0	0	0	0	445.063	1100.16
bta-miR-2305	369.801	2.06347	0.0113255	-1.56403	0.034171	3.6275	8.94677e-06	509.733	158.879	84.1097	29.2399	342.867	48.893	134.755	68.3623	98.811	29.8621	782.549	1423.66	484.852	980.633
bta-miR-2285x	365.631	0.290604	0.726002	0.0668887	0.927713	0.223715	0.787342	62.8107	325.268	463.087	303.645	641.192	312.731	155.716	278.164	1016.07	122.82	0	549.528	332.13	555.664
bta-miR-2285o	353.76	0.206418	0.716017	-0.262579	0.598582	0.468996	0.408725	359.954	523.433	448.585	384.992	218.222	209.179	553.991	298.201	339.313	212.406	0	454.958	588.732	360.676
bta-miR-93	346.679	0.272223	0.788217	0.521006	0.56523	-0.248782	0.806056	72.4739	392.863	182.721	274.78	406.126	592.02	282.343	273.449	393.379	366.534	782.549	0	495.097	339.174
bta-miR-103	344.769	1.58276	0.193021	2.10925	0.0542554	-0.526493	0.664845	1.2079	208.564	30.9369	252.288	162.076	899.447	346.084	34.1811	50.3377	1498.4	0	288.822	799.351	255.066
bta-miR-25	337.089	1.10348	0.304527	2.23784	0.0201337	-1.13436	0.290849	193.264	68.1734	64.7741	134.953	202.876	1142.07	263.092	31.8238	44.7446	1648.68	0	130.353	634.239	160.207
bta-miR-328	334.716	-0.455756	0.489045	-0.547947	0.344797	0.0921907	0.888768	648.641	541.92	455.353	282.277	259.022	209.871	225.447	635.298	236.773	189.287	0	503.521	309.734	188.875
bta-miR-452	318.755	-2.32966	0.00905308	-0.39186	0.620594	-1.9378	0.0299653	1017.05	250.739	408.947	342.632	360.085	303.967	299.882	674.193	249.824	285.135	0	2.55595	170.592	96.9672
bta-miR-3432a	290.122	1.23851	0.191016	1.45818	0.0842368	-0.21967	0.816493	186.016	223.586	124.714	174.315	59.5152	443.727	337.956	319.417	128.641	879.006	0	15.3357	842.952	326.526
novelmiR_4_85912823-1	285.668	-0.15499	0.784275	-0.262615	0.596879	0.107625	0.849323	171.522	377.842	436.984	423.229	263.888	315.268	231.436	350.062	328.127	171.948	0	240.259	333.798	354.984
bta-miR-1249	283.654	-0.386982	0.623298	-1.04712	0.133608	0.660134	0.402576	782.718	76.8395	346.107	146.199	331.264	87.4078	159.566	256.948	219.994	91.513	782.549	316.937	210.381	162.736
bta-miR-1271	278.168	-0.190717	0.888424	0.953567	0.438431	-1.14428	0.399851	236.748	83.7724	120.847	293.524	382.17	983.395	293.465	0	46.6089	839.03	0	5.11189	406.466	203.209
bta-miR-2284w	269.06	-0.198055	0.818778	0.381156	0.619483	-0.579211	0.5028	140.116	287.715	249.429	344.506	301.693	335.793	315.711	253.412	581.68	238.897	0	10.2238	471.986	235.672
bta-miR-2285b	262.373	-0.691312	0.402422	0.114618	0.875492	-0.805931	0.329037	196.887	440.238	285.2	308.518	261.642	261.993	285.337	299.38	598.459	172.911	0	15.3357	181.79	365.524
bta-miR-345-5p	258.801	1.17182	0.375756	0.424217	0.723047	0.747605	0.571991	0	217.23	270.698	159.695	170.311	246.079	292.61	0	372.872	186.398	782.549	181.472	516.064	227.24
bta-miR-126-3p	243.094	1.54919	0.257339	2.13443	0.0849186	-0.58524	0.66853	1.2079	98.7936	115.047	125.582	120.902	783.902	266.515	54.2183	59.6594	862.63	0	0	673.075	241.786
bta-miR-200a	235.659	3.94167	0.0140607	2.48933	0.0904362	1.45235	0.364853	91.8002	1.73322	2.90033	39.7363	15.721	32.2878	0	123.759	231.18	463.826	1565.1	674.77	55.9903	0.421596
bta-miR-1260b	234.854	0.932192	0.206529	0.0827874	0.899065	0.849405	0.249818	149.779	125.947	184.655	238.043	301.693	68.2657	143.31	320.595	311.348	218.668	0	743.78	296.153	185.713
bta-miR-370	233.72	-0.546851	0.627549	0.448114	0.657796	-0.994964	0.377339	622.067	103.416	185.621	68.2264	196.512	49.5849	72.2969	1152.73	251.688	78.0269	0	380.836	41.9332	69.1418
bta-miR-365-3p	221.992	1.14789	0.353932	1.92875	0.0841018	-0.780861	0.528039	41.0685	129.992	81.2094	155.196	92.4544	654.29	314.855	139.082	1.86436	793.273	0	5.11189	529.168	170.325
bta-miR-2890	215.211	-1.31068	0.312824	-2.3111	0.0490825	1.00042	0.441537	224.669	54.3076	116.98	26.9907	1653.7	34.5941	23.9564	132.01	184.571	44.7932	0	462.626	45.7453	8.01033
bta-miR-2284n	208.162	-0.536629	0.422141	-1.05252	0.074058	0.515886	0.441011	213.798	410.196	296.801	292.399	318.163	169.28	287.904	109.615	91.3535	78.5085	0	163.581	162.253	320.413
bta-let-7c	206.531	-0.623838	0.593196	0.662391	0.527943	-1.28623	0.270643	54.3554	155.412	79.2758	275.53	410.992	535.747	69.7301	48.325	46.6089	843.364	0	7.66784	255.649	108.772
bta-miR-361	201.493	0.801746	0.547375	1.82714	0.12953	-1.02539	0.441327	239.164	94.1717	47.3721	93.3427	28.0732	808.579	76.147	0	54.0664	839.993	0	99.6819	323.314	116.993
bta-miR-152	196.991	0.602042	0.598742	1.75509	0.0876587	-1.15304	0.313213	132.869	86.0833	76.3755	134.953	90.9571	420.203	260.525	47.1464	63.3882	966.666	0	2.55595	387.405	88.7461
bta-miR-149-5p	194.513	0.115745	0.913746	0.550237	0.565358	-0.434492	0.684251	67.6423	225.319	109.246	126.331	127.265	112.316	189.512	252.233	296.433	111.261	782.549	0	238.971	84.1085
novelmiR_3_93966867	191.049	-0.759622	0.648947	-0.0557813	0.970807	-0.703841	0.673191	0	175.055	556.864	184.061	240.681	242.851	235.286	0	471.682	163.278	0	0	133.424	271.508
bta-miR-2285z	189.672	-0.0368364	0.960331	-0.807034	0.217978	0.770198	0.298935	275.401	201.631	267.798	131.58	340.996	98.7085	149.299	91.9355	281.518	76.5819	0	444.735	119.843	175.384
bta-miR-129	182.05	-0.52995	0.582744	-0.395972	0.645355	-0.133978	0.889579	507.317	274.427	184.655	50.6075	150.098	67.1126	146.305	315.881	234.909	123.302	0	398.728	57.4199	37.9437
bta-miR-129-5p	182.05	-0.52995	0.582744	-0.395972	0.645355	-0.133978	0.889579	507.317	274.427	184.655	50.6075	150.098	67.1126	146.305	315.881	234.909	123.302	0	398.728	57.4199	37.9437
bta-miR-2284a	176.466	0.812906	0.277979	0.097076	0.883628	0.71583	0.339542	74.8897	131.725	172.087	132.704	51.2804	80.9502	153.15	88.3995	203.215	77.5452	782.549	109.906	144.622	267.503
bta-miR-1	174.478	-0.898327	0.539509	0.281505	0.832305	-1.17983	0.420343	4.83159	0	116.98	56.6054	791.29	183.118	147.588	159.119	65.2525	623.733	0	28.1154	126.514	139.548
bta-miR-6529a	171.919	0.10593	0.911123	-0.330131	0.696527	0.436061	0.646016	574.959	109.193	60.907	151.073	80.1022	146.679	206.624	311.166	55.9307	54.9078	0	370.612	158.441	126.268
bta-miR-148b	155.477	0.237753	0.880822	-0.825374	0.568244	1.06313	0.502743	0	309.091	0.966778	495.204	129.885	146.218	0.855584	74.2556	44.7446	261.534	0	104.794	109.122	500.013
bta-miR-155	155.356	1.93371	0.302978	4.15672	0.0158186	-2.22301	0.235481	1.2079	0.57774	0	23.6168	78.6049	904.751	22.2452	0	3.72872	931.506	0	12.7797	160.347	35.6249
bta-miR-181b	150.908	0.574681	0.606396	1.59412	0.111121	-1.01944	0.360341	61.6028	56.0408	147.917	98.5909	67.75	460.332	181.812	157.94	20.5079	481.647	0	2.55595	244.69	131.327
bta-miR-210	145.983	1.68126	0.155408	-0.80113	0.453267	2.48239	0.0361929	64.0186	106.882	91.8439	38.2368	101.063	29.9816	56.0408	0	109.997	35.6419	782.549	508.633	98.6382	20.2366
bta-miR-2284b	144.493	1.17024	0.461606	-0.11054	0.939247	1.28078	0.420479	0	105.726	146.95	132.329	50.1574	79.5664	136.894	0	108.133	78.5085	782.549	0	145.337	256.752
bta-miR-28	142.782	1.32596	0.45214	2.6562	0.0999288	-1.33024	0.450306	0	92.4385	58.0067	72.35	5.98895	651.292	265.659	0	1.86436	523.551	0	2.55595	255.888	69.3526
bta-miR-2285u	136.493	0.916638	0.571213	0.0150156	0.991893	0.901623	0.577582	0	132.303	118.914	129.705	32.1906	67.3432	136.466	0	154.742	59.2426	782.549	0	120.796	176.649
bta-miR-142-5p	136.107	1.34546	0.43939	2.5586	0.108051	-1.21314	0.485321	0	1.73322	60.907	39.3614	126.142	689.345	35.5068	1.17866	1.86436	616.99	0	5.11189	235.874	91.4864
bta-miR-133a	133.316	-1.04567	0.430449	-1.22967	0.305381	0.183999	0.88978	61.6028	52.5744	65.7409	18.7435	482.485	33.6716	49.1961	43.6104	80.1674	84.2883	782.549	0	90.2993	21.5014
bta-miR-4286	132.356	1.01576	0.39282	-0.719673	0.501869	1.73543	0.144619	143.74	97.6381	182.721	21.3676	189.026	101.015	55.613	1.17866	178.978	49.128	0	682.438	90.061	60.0775
novelmiR_X_104619210	128.488	-0.0418469	0.987315	0.490841	0.840725	-0.532687	0.839607	363.577	0	0	219.299	0	181.504	222.452	103.722	311.348	0	0	0	0	396.933
bta-miR-1839	127.619	1.0686	0.435447	0.593465	0.632676	0.475139	0.728717	107.503	92.4385	82.1761	89.2192	95.8232	265.683	88.1252	0	46.6089	303.438	0	2.55595	410.516	202.577
novelmiR_11_48813761-2	127.503	-3.2043	0.315239	-1.27603	0.667718	-1.92827	0.545655	0	419.44	784.057	0	0	310.194	0	0	0	186.398	0	0	0	84.9517
bta-miR-133b	124.99	-0.688656	0.63842	-0.982019	0.460894	0.293364	0.841467	61.6028	52.5744	65.7409	0.37487	387.41	33.441	49.1961	43.6104	80.1674	81.3984	782.549	0	90.2993	21.5014
bta-miR-450a	123.73	1.35665	0.236935	0.945341	0.359398	0.411312	0.719772	163.066	88.3943	29.0033	88.0945	14.9724	140.683	53.0462	100.186	251.688	192.659	0	2.55595	370.727	237.148
bta-miR-3604	123.117	1.87316	0.387008	2.05892	0.302773	-0.185757	0.931605	1.2079	0	0	59.2295	170.685	256.458	23.1008	0	0	684.421	0	232.591	263.274	32.6737
bta-miR-199a-3p	123.117	1.87316	0.387008	2.05892	0.302773	-0.185757	0.931605	1.2079	0	0	59.2295	170.685	256.458	23.1008	0	0	684.421	0	232.591	263.274	32.6737
bta-miR-2885	121.173	-1.01358	NA	-2.36059	NA	1.34701	NA	26.5738	0.57774	0	0.37487	1077.64	0	43.207	0	152.877	19.7475	0	339.941	9.76852	25.7174
bta-miR-2957	117.755	0.869938	0.499034	1.76388	0.129016	-0.893941	0.486858	1.2079	86.0833	76.3755	64.4777	74.4875	193.266	177.106	47.1464	63.3882	547.151	0	2.55595	259.461	55.8615
bta-miR-30f	110.431	1.4021	0.298516	1.34293	0.271443	0.0591748	0.964978	76.0976	79.1504	0	70.1008	74.8618	201.107	76.5748	2.35732	98.811	382.428	0	265.818	145.575	73.147
novelmiR_1_1727074	106.832	-1.53284	0.674899	-1.10545	0.746151	-0.427387	0.906912	0	0	875.901	0	0	197.648	209.19	0	0	0	0	0	0	212.906
bta-miR-2888	103.113	3.02423	NA	-0.964696	NA	3.98893	NA	64.0186	12.1325	16.4352	15.7446	89.8342	0.230627	12.406	31.8238	0	56.8344	0	1096.5	47.4131	0.210798
novelmiR_10_18690143-1	98.2636	0.278365	0.908085	-0.101971	0.963565	0.380336	0.874665	132.869	0	202.057	128.581	32.1906	0	0	333.561	128.641	0	0	0	122.464	295.328
novelmiR_10_18872629-1	98.2636	0.278365	0.908085	-0.101971	0.963565	0.380336	0.874665	132.869	0	202.057	128.581	32.1906	0	0	333.561	128.641	0	0	0	122.464	295.328
bta-miR-500	97.5972	0.896617	0.447153	1.18849	0.262748	-0.291869	0.804406	0	151.946	87.01	56.9803	16.8439	142.066	137.321	83.6848	240.502	110.297	0	115.018	126.038	98.6536
bta-miR-194	94.6562	1.67753	0.321547	1.86487	0.228067	-0.187335	0.911781	1.2079	63.5514	0	89.2192	48.6602	111.854	0	102.543	242.366	283.209	0	232.591	136.283	13.7019
bta-miR-101	93.7316	0.401294	0.820322	1.6992	0.29336	-1.2979	0.462332	0	26.5761	33.8372	116.21	89.8342	315.498	91.9753	0	48.4733	409.882	0	0	127.467	52.4888
novelmiR_10_16422268	92.2239	0.191687	NA	0.0391781	NA	0.152509	NA	0	0	0	451.344	0	0	463.727	0	0	0	0	0	0	376.064
novelmiR_28_33317093-1	91.245	-1.41587	0.643818	0.322834	0.909843	-1.7387	0.570177	0	0	0	50.2326	460.4	0	226.302	284.057	128.641	0	0	127.797	0	0
bta-miR-1307	91.1555	1.60822	0.252674	1.16173	0.362452	0.446486	0.750644	0	79.1504	29.9701	52.8567	87.9627	10.6089	36.3623	133.189	350.499	31.3071	0	375.724	42.1714	46.3756
novelmiR_7_70741317	91.0512	-0.819872	0.583165	-0.559648	0.680288	-0.260224	0.861779	0	266.338	156.618	64.4777	157.21	73.8008	91.1197	123.759	130.505	18.7842	0	0	42.6479	149.456
novelmiR_28_8553715	90.3823	1.69437	0.35491	1.39469	0.406444	0.299686	0.869959	0	140.969	0	0	85.3425	37.8229	116.787	100.186	311.348	30.3438	0	316.937	63.8528	61.7639
bta-miR-7862	88.6096	1.81148	0.438943	0.0670843	0.975301	1.74439	0.456136	1.2079	0	0	17.244	135.5	0	36.7901	124.938	0	0	782.549	97.1259	31.6881	13.4911
bta-miR-2284c	86.709	0.591749	0.681357	-1.21068	0.35562	1.80243	0.211588	219.837	0	153.718	96.7166	46.4143	67.8044	20.1062	1.17866	100.675	33.7153	0	276.042	71.2387	126.479
bta-miR-2284v	86.5188	0.595061	0.679843	-1.21055	0.355958	1.80561	0.211041	218.63	0	153.718	96.7166	46.04	67.5738	19.6784	1.17866	100.675	33.7153	0	276.042	71.2387	126.057
bta-miR-1343-5p	84.8295	0.435089	0.838055	-1.57151	0.423841	2.0066	0.346267	0	1.15548	72.5084	41.6106	406.874	0	34.2234	51.861	70.8456	19.2659	0	483.074	6.19467	0
bta-miR-142-3p	83.7241	0.878328	0.561505	0.448988	0.744437	0.42934	0.776492	73.6818	21.3764	3.86711	4.12357	33.3135	38.2841	16.6839	78.9702	1.86436	49.6097	782.549	0	54.3225	13.4911
novelmiR_21_16052249	83.4534	-0.108838	0.976241	0.139079	0.967515	-0.247917	0.945916	0	422.328	0	0	0	292.435	0	0	0	172.43	0	281.154	0	0
bta-miR-2332	80.7623	3.40921	0.0744732	3.71294	0.0345157	-0.303729	0.873334	0	4.62192	0	21.3676	29.5704	9.22509	110.37	147.332	0	466.716	0	5.11189	323.076	13.2803
novelmiR_14_8041469	80.3445	-1.62584	NA	-2.20821	NA	0.58237	NA	0	0	780.19	0	0	168.589	0	0	0	0	0	166.136	0	9.90752
bta-miR-26b	78.5251	1.37853	0.512014	2.44507	0.206926	-1.06654	0.611621	2.4158	1.73322	2.90033	1.12461	133.254	303.967	1.71117	0	0	465.753	0	2.55595	167.494	16.4423
novelmiR_10_17381553-1	77.026	-0.628334	0.817794	-0.0819395	0.974194	-0.546395	0.841225	0	169.856	105.379	0	177.797	179.197	0	58.933	190.164	0	0	0	197.038	0
bta-miR-760-3p	76.9216	-0.683488	0.727189	0.346477	0.847379	-1.02997	0.599077	93.0081	152.523	34.804	122.208	17.2182	0	0.427792	272.27	249.824	12.0412	0	117.574	5.00339	0
bta-miR-222	74.6774	0.818034	0.569059	0.713866	0.584156	0.104168	0.942175	64.0186	84.3501	68.6413	35.2378	35.9337	202.721	91.1197	0	42.8802	134.861	0	2.55595	251.122	32.0413
bta-miR-27a-3p	74.028	1.72412	0.330323	0.798466	0.622733	0.925652	0.601106	2.4158	0.57774	55.1064	79.0977	81.9737	141.605	69.3023	0	0	170.021	0	276.042	133.9	26.3498
bta-miR-382	71.7893	-0.21022	0.877808	1.27878	0.300925	-1.489	0.275787	0	23.1096	168.219	38.9865	31.0677	56.7343	88.9808	273.449	147.284	67.9123	0	5.11189	29.7821	74.4118
bta-miR-30b-5p	70.7272	0.761104	0.716488	0.868907	0.652818	-0.107802	0.958968	0	45.6415	26.103	37.1122	156.461	151.522	32.94	0	0	300.066	0	0	197.753	42.5812
bta-miR-147	70.1229	3.3232	0.0181613	1.98479	0.120383	1.33841	0.339986	0	28.887	0	31.4891	26.9503	25.5996	71.0135	115.509	113.726	23.1191	0	122.685	240.401	182.34
novelmiR_10_13047659	67.7807	0.43098	0.888705	-1.08514	0.705344	1.51612	0.622616	68.8502	161.19	0	159.695	0	93.6347	89.8364	0	0	0	0	375.724	0	0
novelmiR_2_96489790	63.0483	0.349825	0.907165	0.927755	0.739713	-0.57793	0.847211	0	0	0	0	233.943	155.443	151.438	0	0	138.233	0	0	82.1985	121.42
novelmiR_13_39793294	63.0483	0.349825	0.907165	0.927755	0.739713	-0.57793	0.847211	0	0	0	0	233.943	155.443	151.438	0	0	138.233	0	0	82.1985	121.42
novelmiR_1_80474089	61.3659	0.50898	0.88436	-0.816321	0.80279	1.3253	0.704959	0	0	0	159.32	171.434	0	0	0	188.3	0	0	306.714	33.3559	0
bta-miR-181c	61.0415	-0.361628	0.850673	-0.0255415	0.98845	-0.336087	0.861125	0	77.995	79.2758	103.089	102.935	54.8893	216.891	0	0	84.7699	0	2.55595	115.316	16.8639
bta-miR-2285ae	60.6757	0.00528456	0.997458	0.214276	0.887493	-0.208991	0.899723	1.2079	131.725	0	67.8515	117.533	57.1956	102.67	50.6824	126.776	32.752	0	0	71.477	89.5893
bta-miR-2419-5p	59.3549	1.31937	0.401778	0.136797	0.924087	1.18257	0.452391	0	36.3976	17.402	40.1111	140.366	35.5166	21.3896	0	85.7605	115.595	0	140.577	88.8697	108.983
novelmiR_22_56110830	58.3517	0.291112	0.856464	-0.570207	0.697968	0.861319	0.592765	112.335	20.2209	131.482	52.8567	32.9392	93.8653	0	0	96.9466	44.7932	0	86.9022	40.0271	104.556
bta-miR-204	58.0484	-1.41069	0.323606	-0.40485	0.754436	-1.00584	0.481773	68.8502	80.8837	39.6379	183.312	50.5317	68.2657	109.943	64.8263	0	76.1003	0	0	34.0707	36.2573
bta-miR-326	58.0288	1.17068	0.424823	-2.4052	0.0732401	3.57588	0.0153348	72.4739	31.198	118.914	34.1132	63.2583	0.230627	20.1062	1.17866	0	38.0501	0	281.154	74.5743	77.1522
novelmiR_20_15915255	57.249	-1.29979	0.628414	-0.303273	0.90316	-0.996522	0.710643	0	0	0	129.705	257.15	130.996	93.2587	0	0	89.1048	0	0	24.5404	76.7306
bta-miR-1814c	57.119	-0.641598	0.73075	-0.874279	0.609403	0.232682	0.900738	1.2079	103.416	29.9701	104.214	192.769	12.6845	68.4468	0	154.742	0.481647	0	0	36.4533	95.2808
bta-miR-2310	57.119	-0.641598	0.73075	-0.874279	0.609403	0.232682	0.900738	1.2079	103.416	29.9701	104.214	192.769	12.6845	68.4468	0	154.742	0.481647	0	0	36.4533	95.2808
bta-miR-2285c	54.1988	-1.03127	0.386249	-0.372484	0.727531	-0.658784	0.580206	74.8897	147.902	126.648	16.1194	12.7265	60.4244	77.0026	94.2928	14.9149	44.7932	0	5.11189	24.3022	59.6559
novelmiR_7_60742520	52.8622	-1.61792	0.42926	0.390973	0.835333	-2.00889	0.326336	0	119.015	0	93.7176	93.203	54.6587	68.019	49.5037	123.048	106.444	0	0	0	32.4629
bta-miR-27a-5p	50.6788	0.119879	0.93016	-0.485004	0.695686	0.604883	0.65859	83.345	105.149	33.8372	70.4756	17.9668	29.5203	100.531	0	52.202	39.4951	0	7.66784	82.6751	86.6381
bta-miR-2448-3p	50.4736	0.859518	0.660764	-0.3928	0.827462	1.25232	0.522726	78.5134	62.396	26.103	19.4933	70.3701	25.1384	0	0	171.521	0	0	132.909	97.2087	22.977
bta-miR-200c	48.3691	-1.0204	0.616449	1.59529	0.393685	-2.61569	0.198858	131.661	0.57774	1.93356	28.4902	0	22.8321	40.2125	0	315.076	112.705	0	2.55595	20.4901	0.632395
novelmiR_17_70143917	46.3771	-5.02044	NA	-2.23197	NA	-2.78847	NA	0	0	0	0	527.027	0	0	0	93.2179	19.2659	0	0	9.76852	0
bta-miR-708	45.8105	0.183641	0.939019	1.18435	0.593858	-1.00071	0.676658	0	74.5285	61.8738	35.6127	0	117.851	106.092	0	0	166.65	0	0	52.1782	26.5606
novelmiR_13_31593808-1	45.7042	-1.49187	0.67041	-2.24166	0.493621	0.749792	0.830736	131.661	207.987	0	0	102.186	0	93.2587	0	0	0	0	0	0	104.767
novelmiR_29_12872754	44.7115	0.608074	0.686365	0.53111	0.698256	0.076964	0.959228	0	64.7069	45.4386	26.6158	58.0179	80.9502	53.474	47.1464	46.6089	53.4629	0	0	51.9399	97.5996
bta-miR-29e	44.1378	2.58729	0.190523	1.61015	0.376111	0.977141	0.620565	0	27.7315	0	0.749741	55.0235	92.4816	17.5395	34.1811	0	111.261	0	196.808	72.6683	9.48592
bta-miR-30c	43.6207	-0.00952737	0.996533	1.36008	0.501154	-1.3696	0.531955	73.6818	0	15.4685	34.4881	31.442	154.29	0	102.543	0	140.641	0	0	52.6547	5.48075
bta-miR-29b	43.1753	2.84108	0.153567	1.86339	0.30936	0.977686	0.62276	0	27.7315	0	0.37487	41.9226	92.4816	17.5395	34.1811	0	111.261	0	196.808	72.6683	9.48592
bta-miR-31	43.053	-0.844099	0.693434	-0.435507	0.825397	-0.408592	0.848719	135.285	0	60.907	78.7228	32.9392	94.096	15.4005	0	0	117.522	0	0	43.8392	24.031
novelmiR_12_76309468-1	42.847	1.30529	0.610324	-0.0729764	0.975505	1.37826	0.590566	0	81.4614	62.8406	0	39.6768	43.1273	96.2533	0	35.4228	0	0	217.255	0	23.8202
bta-miR-195	42.1141	0.618518	0.774413	0.909317	0.64782	-0.290799	0.892773	67.6423	28.3093	0	52.107	17.2182	105.166	19.2507	0	0	185.434	0	0	80.5307	33.9385
bta-miR-29d-5p	41.8367	0.478099	0.758479	0.629037	0.656899	-0.150938	0.92264	0	69.3288	52.206	44.2347	16.0953	44.7417	96.681	57.7543	57.7951	24.564	0	0	90.061	32.2521
novelmiR_3_2790820-4	41.5686	2.87096	0.432357	1.37756	0.686931	1.4934	0.682851	76.0976	0	0	0	0	0	0	0	197.622	0	0	250.483	0	57.7587
bta-miR-660	41.187	1.01941	0.585768	0.844775	0.622748	0.174637	0.925583	0	25.4206	60.907	28.865	37.0566	75.8764	14.1171	40.0744	0	143.049	0	0	125.323	25.9282
bta-miR-374a	40.8703	3.57602	0.17868	4.92063	0.0462875	-1.34461	0.610885	0	0	0	0.749741	14.9724	285.517	20.1062	0	0	176.765	0	0	46.46	27.6146
novelmiR_1_108974145	40.2962	-0.771906	0.832841	0.897445	0.792768	-1.66935	0.648038	0	173.9	0	0	0	115.083	208.763	0	0	0	0	0	0	66.4014
bta-miR-2881	40.2083	0.541128	NA	-4.57891	NA	5.12004	NA	0	0	14.5017	0	263.514	0.461255	0.855584	1.17866	1.86436	7.22471	0	258.151	14.5337	0.632395
bta-miR-409b	40.0796	-1.53852	0.369295	-0.41382	0.791295	-1.1247	0.511829	82.1371	28.887	60.907	19.1184	108.175	47.7399	42.7792	1.17866	83.8961	49.128	0	0	37.168	0
bta-miR-2285ac	39.7482	-0.182901	0.887601	0.323222	0.781917	-0.506123	0.695682	77.3055	22.5319	63.8074	15.7446	29.5704	32.7491	55.1852	93.1141	63.3882	16.8577	0	0	29.3056	56.9155
novelmiR_19_52237416	39.7188	2.7887	0.213202	0.357095	0.863214	2.43161	0.277687	0	26.5761	29.0033	15.3697	17.5925	0	35.079	0	63.3882	15.4127	0	258.151	0	95.4916
novelmiR_17_60624769	39.5577	-0.748008	0.687828	-1.05129	0.538386	0.30328	0.870712	89.3844	67.0179	103.445	0	59.1409	25.8303	54.3296	0	44.7446	28.8988	0	0	26.2082	54.8075
bta-miR-139	38.7449	1.32746	0.504518	0.507025	0.781836	0.820431	0.679925	83.345	30.6202	0	0	32.5649	50.5074	37.6457	0	63.3882	56.3527	0	163.581	10.7215	13.7019
bta-miR-6531	38.7315	0.0383726	0.986082	0.652	0.748044	-0.613627	0.780234	0	92.4385	0	57.73	31.0677	23.7546	0	51.861	132.369	77.5452	0	0	64.091	11.3831
bta-miR-2478	37.8457	1.43176	0.45294	0.181487	0.917594	1.25027	0.512248	0	45.6415	48.3389	37.8619	17.2182	58.5793	0	0	61.5238	49.128	0	135.465	41.9332	34.1493
bta-miR-92b	37.8428	0.368173	0.881002	0.506296	0.824121	-0.138123	0.955209	0	0	50.2725	82.8464	45.2914	78.1827	67.1634	0	0	107.889	0	0	85.2959	12.8587
novelmiR_17_60624771-1	37.7905	-0.63082	0.7429	-0.773016	0.66177	0.142196	0.941101	89.3844	32.9312	103.445	0	59.1409	25.8303	16.2561	0	104.404	20.7108	0	0	27.6378	49.3268
novelmiR_7_60742518	37.4157	-0.955663	0.731819	0.389358	0.880492	-1.34502	0.629559	0	119.015	0	93.7176	0	54.6587	68.019	49.5037	0	106.444	0	0	0	32.4629
bta-miR-2892	36.7154	2.0151	0.155325	1.49368	0.246187	0.521418	0.712446	1.2079	0.57774	30.9369	15.3697	37.8052	8.53321	16.6839	60.1116	106.268	52.0179	0	109.906	45.507	29.0902
novelmiR_13_38988077	36.5051	-1.89129	0.288751	-1.33014	0.414646	-0.561145	0.753262	76.0976	129.992	33.8372	15.7446	87.9627	50.0461	56.0408	0	0	29.8621	0	0	17.1545	14.3343
bta-miR-1434-3p	36.2699	-0.374851	0.88462	-0.778779	0.745215	0.403929	0.875793	121.998	0	145.984	0	0	31.3653	35.079	0	80.1674	9.63295	0	0	33.5942	49.9592
bta-miR-1343-3p	35.7348	0.555513	0.689367	-1.29192	0.307127	1.84743	0.185115	94.216	26.5761	76.3755	17.244	14.9724	17.9889	42.3514	0	24.2366	8.66965	0	115.018	29.5438	33.0953
bta-miR-2284t-3p	35.1417	0.69796	0.748492	0.847249	0.673181	-0.149289	0.945304	0	29.4648	68.6413	42.3604	0	101.937	76.5748	58.933	0	14.9311	0	0	48.1278	51.0132
novelmiR_1_156362192	34.0025	0.883241	NA	-0.402951	NA	1.28619	NA	0	0	0	0	156.087	0	0	0	0	118.004	0	0	0	201.945
novelmiR_2_129449644	34.0025	0.883241	NA	-0.402951	NA	1.28619	NA	0	0	0	0	156.087	0	0	0	0	118.004	0	0	0	201.945
bta-miR-493	33.7499	1.03753	0.721015	1.11564	0.679799	-0.0781105	0.978545	74.8897	0	42.5382	0	0	0	46.2016	137.903	0	69.8389	0	0	67.1884	33.9385
bta-miR-2484	33.5241	0.788287	0.67325	1.18124	0.491008	-0.392954	0.833366	0	0	29.0033	36.3624	51.2804	88.0996	22.673	64.8263	35.4228	53.9445	0	0	24.0639	63.6611
bta-miR-497	32.5429	0.419763	0.855521	0.775091	0.716059	-0.355328	0.877473	0	65.2847	0	62.6034	12.3522	50.5074	140.316	0	0	49.128	0	2.55595	61.4702	11.3831
bta-miR-335	32.0155	2.90328	0.371898	3.46191	0.25362	-0.558622	0.863312	0	0	29.9701	0	0	175.046	0	0	0	153.645	0	2.55595	32.4029	54.5967
novelmiR_27_36572784	31.9635	-1.77728	0.361103	-1.26448	0.479064	-0.512798	0.792407	130.453	23.1096	60.907	17.244	64.7555	18.6808	22.2452	17.6799	65.2525	0	0	0	27.1613	0
bta-miR-409a	31.6966	3.57928	0.195729	4.12891	0.10839	-0.549632	0.841787	0	0	0	18.7435	0	97.5554	57.3242	0	0	176.283	0	5.11189	76.7186	12.0155
bta-miR-214	31.6394	-1.24503	0.515881	-1.10192	0.531149	-0.143101	0.940539	159.443	51.9966	0	21.7425	40.7997	11.762	16.6839	0	54.0664	45.2748	0	0	28.1143	13.0695
novelmiR_26_34922974	31.0836	0.25555	0.944306	1.55625	0.648813	-1.3007	0.722076	0	0	0	0	92.0801	0	215.607	0	0	55.3894	0	0	0	72.093
novelmiR_5_28440512	29.899	-0.035568	0.989058	-0.512585	0.831342	0.477017	0.854129	74.8897	0	68.6413	56.9803	0	43.1273	0	0	78.303	19.2659	0	0	20.2518	57.1263
bta-miR-1247-5p	29.2063	0.248323	0.922881	1.77743	0.454541	-1.5291	0.550774	70.0581	0	0	0	15.721	17.9889	55.1852	202.729	0	17.3393	0	0	19.537	10.3291
bta-miR-2284p	28.6806	1.38236	0.455347	0.731006	0.667232	0.651353	0.724867	76.0976	25.4206	0	0.37487	1.12293	14.5295	16.2561	41.2531	95.0822	3.85318	0	109.906	6.67119	10.9615
novelmiR_11_13984517	28.6596	2.22221	0.51013	0.9225	0.769627	1.29971	0.699992	0	30.6202	0	0	47.163	0	33.3678	114.33	0	0	0	153.357	22.3961	0
novelmiR_28_24750917	28.5855	0.981293	0.788514	1.76164	0.606281	-0.780351	0.831002	0	0	0	70.1008	0	168.589	69.3023	0	0	0	0	0	92.2053	0
bta-miR-193a-3p	28.5034	0.637905	0.789472	-1.67264	0.450454	2.31054	0.334386	0	93.5939	69.608	1.12461	30.319	0	0	0	35.4228	26.009	0	112.462	15.9632	14.5451
novelmiR_2_118439373	28.3915	1.05824	0.741773	2.06412	0.490467	-1.00588	0.753932	0	0	0	60.729	0	85.3321	99.6756	0	0	69.3572	0	0	49.0809	33.3061
novelmiR_2_118439375	28.3915	1.05824	0.741773	2.06412	0.490467	-1.00588	0.753932	0	0	0	60.729	0	85.3321	99.6756	0	0	69.3572	0	0	49.0809	33.3061
bta-miR-2285h	28.3372	0.102141	0.955458	0.206041	0.902194	-0.1039	0.954695	2.4158	0.57774	31.9037	47.9834	69.9958	40.3598	53.9018	56.5757	0	25.5273	0	0	22.1579	45.3216
bta-miR-455-3p	28.057	-1.29057	0.610908	-1.63683	0.48655	0.346264	0.891543	159.443	0	27.0698	37.8619	47.163	14.2989	27.3787	0	0	45.2748	0	0	34.309	0
bta-miR-2284f	27.6595	0.0644153	0.976472	-0.157883	0.937582	0.222298	0.918958	0	31.198	40.6047	16.1194	79.7279	64.8063	47.0571	0	0	38.0501	0	0	28.3525	41.3165
bta-miR-2285ab	27.5285	1.0071	0.409188	1.37544	0.210632	-0.368344	0.762045	15.7027	20.7987	17.402	13.1205	17.9668	66.4207	102.242	8.25062	22.3723	20.2292	0	10.2238	16.9162	53.7536
bta-miR-138	26.807	2.5054	0.461799	1.24132	0.696196	1.26408	0.710288	0	0	61.8738	0	0	0	55.613	0	59.6594	30.8254	0	138.021	29.3056	0
bta-miR-2284ab	26.2714	-0.154461	0.943717	1.06304	0.598106	-1.2175	0.577657	0	24.2651	0	39.3614	45.2914	74.7233	42.7792	0	87.6248	23.1191	0	0	20.7283	9.90752
bta-miR-16a	26.1592	2.25376	0.354314	3.77086	0.0940649	-1.51711	0.53093	0	0	0	0.749741	21.7099	76.107	64.1688	93.1141	0	76.5819	0	0	20.7283	13.0695
bta-let-7e	25.8511	2.1463	0.48097	2.94363	0.299307	-0.797335	0.793093	1.2079	0	0	0	34.0621	86.024	0	57.7543	0	128.6	0	0	53.846	0.421596
bta-miR-107	25.5729	1.47558	0.542968	1.42318	0.526374	0.0523957	0.98275	0	39.2863	0	34.4881	0.374309	55.5812	47.0571	0	0	96.3295	0	2.55595	63.3763	18.9718
novelmiR_21_17783366	25.0411	1.74631	0.633505	3.24808	0.342496	-1.50177	0.681321	0	0	30.9369	0	0	103.782	189.084	0	0	0	0	0	0	26.7714
novelmiR_14_29124376	24.8461	-0.105413	0.966948	0.734389	0.755382	-0.839801	0.741244	0	0	61.8738	19.8681	36.308	63.8838	55.613	0	0	76.5819	0	0	9.05375	24.6634
bta-miR-224	24.7387	0.260585	0.921203	2.28488	0.349254	-2.0243	0.441599	0	0	0	38.6117	17.5925	20.0646	20.1062	0	52.202	182.544	0	0	15.0102	0.210798
bta-miR-2299-5p	24.133	0.223864	0.923863	-0.59676	0.78315	0.820624	0.726267	0	33.5089	29.9701	53.9813	41.174	0	0	55.397	42.8802	7.22471	0	0	50.7487	22.977
bta-let-7d	24.0976	0.700909	0.823141	0.37457	0.898028	0.32634	0.917116	55.5633	0	0	0.37487	60.2638	57.4262	0	0	0	92.9579	0	0	69.0944	1.68639
bta-miR-3431	23.6204	0.192339	0.935927	0.391836	0.859531	-0.199497	0.933542	0	47.9525	67.6745	6.3728	0	41.0517	41.4958	0	0	77.0636	0	2.55595	25.0169	21.5014
novelmiR_23_27534896-1	23.5526	1.25115	0.688132	-0.55707	0.848035	1.80822	0.562029	59.187	0	23.2027	37.8619	0	10.1476	19.6784	51.861	0	0	0	127.797	0	0
bta-miR-671	22.6921	-0.992957	0.599268	-2.63504	0.130681	1.64208	0.387442	78.5134	0	29.9701	55.4808	72.616	0	26.5231	4.71464	3.72872	2.88988	0	5.11189	25.4935	12.6479
bta-miR-3578	22.4412	-1.24678	0.615266	-0.103324	0.964091	-1.14346	0.644928	0	0	137.283	0	17.5925	12.6845	14.5449	54.2183	50.3377	12.5228	0	2.55595	0	12.4371
bta-miR-2447	22.247	3.31292	0.264612	0.579924	0.834118	2.73299	0.357236	0	0	27.0698	0	14.2238	9.91698	0	51.861	0	0	0	155.913	36.4533	16.0207
bta-miR-2387	21.9946	-0.754878	0.743538	0.503116	0.813232	-1.25799	0.585531	0	64.1292	24.1695	31.4891	0	18.2196	12.406	55.397	37.2872	46.7198	0	0	18.1075	0
bta-miR-374b	21.9834	2.19319	0.518936	2.96413	0.350298	-0.770939	0.820328	0	0	0	0	29.9447	100.554	41.4958	0	0	92.4763	0	2.55595	40.7419	0
bta-miR-3141	21.7603	-2.16401	0.534226	-0.182127	0.955236	-1.98189	0.569241	0	0	0	0	150.847	30.6734	0	96.6501	0	5.77977	0	0	7.62421	13.0695
bta-miR-2285v	21.496	0.25165	0.88851	0.00283613	0.998625	0.248814	0.889797	2.4158	28.887	2.90033	18.7435	68.1243	2.5369	0.855584	62.469	48.4733	8.188	0	0	31.2116	26.139
bta-miR-450b	21.4436	1.4621	0.540666	0.663974	0.764197	0.798122	0.738305	0	0	29.9701	18.3686	31.8163	77.0295	21.8174	0	1.86436	26.009	0	0	80.0542	13.2803
bta-miR-30b-3p	21.3936	0.673791	0.822968	-1.10397	0.69415	1.77777	0.555344	0	0	85.0765	56.6054	0	13.8376	5.13351	0	0	46.7198	0	0	55.0373	37.1005
bta-miR-877	21.3472	0.0587873	0.98113	-0.0731993	0.974647	0.131987	0.957659	56.7712	0	56.0731	0	16.8439	34.5941	43.207	0	31.6941	13.4861	0	2.55595	0	43.6352
bta-miR-181d	21.0794	4.53336	NA	1.01754	NA	3.51582	NA	0	0	0	19.4933	0	9.68635	0	0	0	29.8621	0	222.367	0	13.7019
bta-miR-29c	21.0049	2.59313	0.286518	1.22995	0.58559	1.36318	0.574812	0	0.57774	0	31.4891	15.721	37.5923	18.3951	0	0	56.3527	0	2.55595	102.927	28.4578
bta-miR-19a	20.6306	1.21888	0.586044	1.27486	0.53749	-0.0559798	0.980024	0	31.198	29.0033	0.37487	6.73757	88.3303	54.3296	0	1.86436	17.821	0	0	8.57724	50.5916
novelmiR_20_42016363-1	20.2141	-0.972002	0.700916	-3.67467	0.119939	2.70267	0.288881	123.206	36.9754	30.9369	11.9959	25.453	12.6845	0	0	0	4.81647	0	0	36.9298	0
bta-miR-130a	20.2127	0.664783	0.776827	1.40597	0.516667	-0.741191	0.751721	0	0.57774	0	22.4922	44.9171	55.5812	35.5068	63.6476	0	26.009	0	0	20.9666	13.2803
novelmiR_19_62767810	19.4765	1.12293	0.758767	-0.398731	0.907166	1.52166	0.677397	0	50.2634	0	53.6065	0	0	0	78.9702	0	0	0	0	40.5036	49.3268
bta-miR-2483-3p	19.2941	-1.22398	0.588268	0.283547	0.891728	-1.50752	0.504919	0	30.6202	22.2359	29.6148	34.8108	56.0424	44.0626	0	0	42.385	0	0	9.29201	1.05399
novelmiR_11_78607321	19.0854	-0.283982	0.936166	-1.24826	0.706405	0.964276	0.785804	76.0976	83.7724	0	0	0	0	0	0	54.0664	13.4861	0	0	19.537	20.2366
novelmiR_26_25629342	19.0854	-0.283982	0.936166	-1.24826	0.706405	0.964276	0.785804	76.0976	83.7724	0	0	0	0	0	0	54.0664	13.4861	0	0	19.537	20.2366
bta-miR-106b	18.9007	2.66382	0.43875	2.44414	0.446772	0.219688	0.949003	0	0	8.701	21.3676	0	72.1864	33.7956	0	0	57.7977	0	0	70.7622	0
novelmiR_7_19542122	18.6179	-0.0402802	0.987676	-0.128158	0.95776	0.0878781	0.973125	0	26.5761	0	35.9876	55.0235	30.9041	34.6512	0	0	41.9033	0	0	12.6276	22.977
novelmiR_21_68645105	18.4154	1.80857	0.62123	2.08873	0.541455	-0.280163	0.93893	0	0	0	40.486	0	78.6439	34.6512	0	0	59.2426	0	0	44.7922	0
bta-miR-2435	18.0014	2.68061	0.304979	-0.520712	0.830589	3.20132	0.221203	0	0	0	34.1132	18.3412	10.1476	17.1117	0	0	9.1513	0	127.797	10.4833	24.8742
novelmiR_19_9308177	17.9765	3.0415	0.254893	-0.293669	0.906106	3.33517	0.212352	0	0	31.9037	11.2461	0	10.6089	17.9673	0	0	6.26141	0	153.357	8.10073	12.2263
bta-miR-182	17.7617	0.461662	0.898475	-0.246926	0.941796	0.708588	0.844777	0	69.3288	0	0	39.3025	44.2805	0.427792	0	0	46.7198	0	0	48.6044	0
novelmiR_28_27880805	17.7407	4.69574	NA	2.1141	NA	2.58163	NA	0	0	0	0	13.8494	10.3782	0	0	50.3377	0	0	173.804	0	0
bta-miR-505	16.1039	1.11498	0.756248	-0.0707822	0.983184	1.18576	0.741367	0	66.4401	0	0	0	10.1476	0	0	11.1861	41.9033	0	0	50.0339	45.7432
novelmiR_3_8811959	16.0889	-0.0695672	0.984763	-0.962834	0.777404	0.893266	0.806401	0	87.2388	32.8705	5.99793	0	0	0	64.8263	0	0	0	0	23.3492	10.9615
novelmiR_5_35523721	15.9979	-2.88272	0.433031	0.374322	0.912802	-3.25705	0.375699	0	94.1717	0	0	0	0	77.4304	0	44.7446	0	0	0	7.62421	0
bta-miR-6522	15.9209	0.430405	0.89077	0.876731	0.763973	-0.446326	0.886715	0	0	21.2691	18.3686	30.319	33.441	0	0	48.4733	46.7198	0	0	24.3022	0
bta-miR-29d-3p	15.9021	2.42969	0.454555	3.34905	0.268971	-0.919357	0.776454	0	0	0	0.749741	16.8439	76.5683	0.427792	0	0	103.554	0	0	24.0639	0.421596
novelmiR_13_10242605-1	15.4701	-1.07438	0.765988	-1.06218	0.752801	-0.0122025	0.997305	0	95.9049	24.1695	0	18.3412	0	0	49.5037	0	16.8577	0	0	0	11.8047
bta-miR-2284g	15.4404	2.34747	0.278354	-0.928343	0.644471	3.27581	0.131689	0	24.8428	0	16.1194	14.2238	0.691882	20.9618	0	1.86436	5.29812	0	74.1224	9.76852	48.2728
bta-miR-3613a	15.3445	3.40477	0.229429	3.3155	0.208493	0.0892705	0.974725	0	0.57774	0	13.8702	0	16.1439	0.427792	0	91.3535	38.0501	0	0	31.2116	23.1878
bta-miR-2320-5p	14.7511	-2.02345	0.418594	-3.915	0.09419	1.89156	0.454195	67.6423	60.6627	26.103	17.9938	14.2238	5.76568	0	0	0	6.26141	0	0	7.86247	0
bta-miR-2308	14.6837	2.16172	0.418397	-3.39367	0.180298	5.55539	0.0408927	0	0	27.0698	20.6179	17.5925	0.230627	0	0	0	5.77977	0	117.574	5.95642	10.7507
bta-miR-17-5p	14.544	2.20378	0.436984	2.91682	0.268494	-0.713043	0.800717	0	0	0	20.6179	0	73.5701	18.8229	0	1.86436	62.6141	0	2.55595	14.2954	9.27512
bta-miR-345-3p	14.528	-1.31687	0.718951	-1.77542	0.603799	0.458546	0.900393	114.75	0	0	35.2378	0	0	43.6348	0	0	0	0	0	9.76852	0
novelmiR_5_110467137	14.3977	-0.297183	0.935308	0.854366	0.802682	-1.15155	0.753067	68.8502	0	0	0	0	10.6089	0	44.7891	68.9812	0	0	0	8.33898	0
novelmiR_7_11294443-2	14.1755	2.5272	0.489762	0.0672765	0.984325	2.45993	0.501469	0	0	44.4718	0	0	0	20.534	0	26.101	0	0	107.35	0	0
novelmiR_5_46203299	14.0644	-0.572772	0.875668	-0.126561	0.970478	-0.446211	0.903005	0	0	84.1097	0	0	0	23.1008	0	54.0664	0	0	0	0	35.6249
bta-miR-98	14.0543	0.702799	0.828443	1.21821	0.687016	-0.515412	0.873653	1.2079	0	0	38.6117	13.1008	61.5775	0	0	0	61.6509	0	0	6.90944	13.7019
bta-miR-1296	13.9272	1.13479	0.718819	-0.491195	0.867367	1.62598	0.606168	0	32.3535	0	18.3686	27.3246	0	14.9727	0	0	40.4584	0	0	23.3492	38.1545
bta-miR-2284m	13.85	0.384844	0.897562	-1.03732	0.709723	1.42216	0.634642	74.8897	25.9983	0	0.37487	0.748618	33.441	0	0	0	15.8944	0	0	5.24165	37.3113
bta-miR-183	13.7447	0.57743	0.865184	-0.253597	0.936362	0.831027	0.807027	1.2079	20.7987	0	62.2285	0	47.9705	0	0	1.86436	20.7108	0	0	37.6445	0
bta-miR-2336	13.7243	0.407185	0.911356	-0.938313	0.783868	1.3455	0.713163	80.9292	0	0	19.1184	0	0	0	0	0	52.0179	0	0	27.6378	12.4371
bta-miR-212	13.4679	1.66157	0.647344	0.780234	0.818265	0.881331	0.80822	0	31.198	0	18.7435	0	32.7491	0	0	0	52.9812	0	0	27.1613	25.7174
bta-miR-1842	13.0404	-0.360251	0.921571	-0.557957	0.870401	0.197706	0.956928	85.7608	0	0	0	13.4751	0	16.6839	50.6824	0	0	0	0	15.9632	0
bta-miR-2285w	12.9049	0.259853	0.905432	-0.501168	0.804206	0.761021	0.728205	2.4158	28.887	35.7708	1.49948	17.5925	0.461255	0.427792	0	44.7446	15.8944	0	0	8.10073	24.8742
bta-miR-2346	12.8373	-0.0494363	0.988282	-0.597516	0.849196	0.548079	0.870724	0	0	37.7044	37.8619	19.0898	0	0.427792	50.6824	0	11.5595	0	0	22.3961	0
bta-miR-15a	12.6401	1.80026	0.623509	2.84877	0.405737	-1.04851	0.774459	0	0	0	0	19.8384	0	0	0	128.641	15.4127	0	0	0	13.0695
bta-miR-1291	12.5248	-0.5453	0.881556	-0.464663	0.891924	-0.0806379	0.982428	0	31.198	63.8074	0	0	0	15.8283	53.0397	0	0	0	0	2.62082	8.85353
bta-miR-2316	12.3915	0.45736	0.854533	0.921729	0.689944	-0.464369	0.852212	0	21.9541	0	17.6189	13.8494	0	18.3951	48.325	29.8297	5.29812	0	0	6.19467	12.0155
bta-miR-129-3p	12.1816	2.22819	0.542512	-0.737165	0.829681	2.96536	0.418163	0	31.7757	0	17.244	0	0	15.8283	0	0	13.4861	0	84.3462	7.86247	0
bta-miR-1224	12.0982	2.38516	0.51677	3.95492	0.249878	-1.56976	0.668038	0	0	0	0	9.73204	13.1458	15.8283	123.759	0	0	0	0	6.90944	0
novelmiR_5_74734236	11.8092	1.93204	NA	-1.81025	NA	3.74229	NA	59.187	0	0	0	0	0	16.6839	0	0	0	0	89.4581	0	0
novelmiR_10_76975160	11.7191	-1.10404	0.762981	-1.0264	0.764149	-0.077642	0.983092	70.0581	0	0	35.6127	0	0	0	0	52.202	0	0	0	6.19467	0
novelmiR_28_24750919	11.5585	0.730538	0.841716	-0.709458	0.835765	1.44	0.694048	0	0	58.9735	0	17.9668	0	0	47.1464	0	0	0	0	0	37.7329
bta-miR-451	11.0957	2.43952	0.505944	2.68594	0.433344	-0.24642	0.946298	0	0	0	0	17.5925	9.45572	22.673	0	82.0317	0	0	0	23.5874	0
novelmiR_16_63478540	10.8811	3.83111	0.295841	-0.305961	0.929153	4.13707	0.259579	0	0	0	0	19.0898	0	0	0	0	15.4127	0	107.35	10.4833	0
bta-miR-378b	10.785	0.120044	0.928277	-1.20405	0.32278	1.32409	0.324867	26.5738	15.0213	11.6013	6.3728	20.9613	3.45941	8.98364	9.42928	7.45743	5.77977	0	17.8916	8.8155	8.64273
bta-miR-154c	10.5442	2.4356	0.506821	2.83021	0.409245	-0.394614	0.914113	0	0	0	0	15.721	0	0	49.5037	0	63.0958	0	0	19.2988	0
bta-miR-2284u	10.4629	2.06752	0.526103	0.164132	0.957035	1.90339	0.559509	0	25.9983	0	0	14.5981	12.9151	13.6894	0	0	18.7842	0	0	21.9196	38.5761
novelmiR_1_82631541	10.4389	-3.76971	NA	-3.90759	NA	0.137879	NA	0	0	0	0	131.757	0	0	0	0	8.66965	0	0	5.71816	0
bta-miR-2285m	10.4103	1.50755	0.575932	0.382099	0.878838	1.12545	0.676207	1.2079	1.15548	0	41.2357	1.49724	32.7491	15.8283	0	0	10.1146	0	0	12.8659	29.0902
novelmiR_17_72841714	10.3565	-0.687504	0.851055	-0.535709	0.875568	-0.151795	0.966947	65.2265	0	0	16.4943	0	0	0	0	50.3377	6.26141	0	0	6.67119	0
novelmiR_11_2568960	10.223	0.0767087	0.981703	0.192936	0.950701	-0.116227	0.972281	0	27.7315	0	15.3697	17.9668	12.4539	0	0	46.6089	11.0779	0	0	11.9128	0
bta-miR-425-5p	10.2097	1.49937	0.682195	1.18993	0.728123	0.309439	0.932606	0	0	0	35.6127	0	32.0572	0	0	44.7446	4.81647	0	0	25.4935	0.210798
bta-miR-432	10.0187	-0.187813	0.954898	-2.11338	0.496396	1.92557	0.563105	53.1475	0	31.9037	0	12.7265	11.762	0	0	0	10.5962	0	0	4.52688	15.5991
bta-miR-2411-3p	9.69638	2.03973	NA	1.64642	NA	0.393312	NA	0	25.9983	0	0	0	0	0	0	0	81.3984	0	0	28.3525	0
novelmiR_16_69287685	9.68918	0.528408	0.885261	0.703361	0.837143	-0.174953	0.961882	0	0	25.1362	21.7425	0	5.30443	0	54.2183	0	16.8577	0	0	12.3893	0
novelmiR_X_22600136	9.51619	0.0103969	NA	-0.718532	NA	0.728929	NA	73.6818	0	0	0	0	0	0	44.7891	0	0	0	0	0	14.7559
bta-miR-2399-5p	9.1775	2.30637	0.529142	1.78612	0.602218	0.520252	0.886937	0	0	0	22.1174	0	10.8395	0	60.1116	0	5.77977	0	0	21.2048	8.43193
bta-miR-15b	9.01852	1.471	0.688086	1.57041	0.646553	-0.0994164	0.978329	0	0	0	22.1174	5.61464	11.762	0	0	0	70.8022	0	0	15.9632	0
bta-miR-1777b	8.98646	0.979083	0.654088	-2.2306	0.274944	3.20968	0.145923	2.4158	1.15548	0	15.7446	46.4143	10.6089	0.855584	1.17866	0	0.963295	0	23.0035	9.76852	13.7019
bta-miR-2284e	8.86874	0.247469	0.941942	-1.31658	0.678627	1.56405	0.64586	0	0	40.6047	16.1194	17.2182	25.5996	0	0	0	3.85318	0	0	6.43293	14.3343
bta-miR-2376	8.70544	0.893559	0.799071	0.165979	0.959647	0.72758	0.835816	0	5.19966	25.1362	0	17.2182	0	0	0	39.1515	14.4494	0	0	7.86247	12.8587
bta-miR-1777a	8.64027	1.37859	0.554554	-1.074	0.620856	2.45259	0.294975	2.4158	1.15548	0	1.12461	46.04	20.7565	0.855584	1.17866	0	0.963295	0	23.0035	9.76852	13.7019
bta-miR-6517	8.45764	2.81977	0.441569	1.03128	0.76362	1.7885	0.62513	0	0.57774	0	21.3676	0	18.9114	0	0	0	26.009	0	0	22.8726	28.6686
bta-miR-363	8.4222	0.714774	0.845282	0.787545	0.818043	-0.0727707	0.984143	0	25.9983	0	0	13.1008	13.8376	0	41.2531	0	12.5228	0	0	11.1981	0
novelmiR_X_30040436	8.24477	-2.58606	NA	-0.84674	NA	-1.73932	NA	0	0	0	0	69.6215	0	0	38.8958	0	0	0	0	6.90944	0
bta-miR-6123	8.16899	1.24176	0.734396	-0.487736	0.886784	1.7295	0.636794	0	0	0	17.9938	30.319	17.9889	0	0	0	16.376	0	0	31.6881	0
novelmiR_10_86624978-1	8.07344	1.41468	0.699114	-0.489765	0.88634	1.90444	0.603127	0	45.6415	0	0	0	12.6845	19.6784	0	0	0	0	0	35.0237	0
bta-miR-2458	8.06065	2.12171	0.56318	2.40677	0.48293	-0.285056	0.937926	0	0	0	0	15.721	0	0	0	72.7099	11.5595	0	0	0	12.8587
bta-miR-1247-3p	7.92637	0.462791	0.899431	0.124656	0.970953	0.338136	0.926437	0	12.7103	34.804	0	0	0	0	51.861	0	0	0	0	0	11.5939
novelmiR_16_61442534	7.57134	0.550814	0.880355	-1.84215	0.591348	2.39296	0.514312	0	27.7315	0	37.1122	0	0	17.9673	0	0	0	0	0	0	23.1878
bta-miR-296-5p	7.4852	0.64761	0.859556	-1.0442	0.760591	1.69181	0.644376	0	27.1538	0	13.8702	15.721	8.99447	18.3951	0	0	0	0	0	0	20.6582
novelmiR_13_10242603	7.30968	1.45483	0.691474	1.46153	0.66973	-0.00669295	0.998541	0	0	24.1695	0	0	0	0	49.5037	0	16.8577	0	0	0	11.8047
novelmiR_3_8969579	7.25327	0.212654	0.953665	-2.10162	0.540395	2.31427	0.528494	0	0	35.7708	16.8692	16.0953	0	0	0	0	15.8944	0	0	16.9162	0
novelmiR_19_22598458	6.958	-0.563199	0.877746	-2.70811	0.430828	2.14491	0.559811	42.2764	0	0	35.9876	0	11.762	0	0	0	0	0	0	7.38596	0
novelmiR_19_23377237	6.93201	2.37132	0.517714	1.27827	0.709356	1.09305	0.765265	0	0	0	20.243	0	12.6845	19.6784	0	0	16.8577	0	0	16.2015	11.3831
novelmiR_3_19088950	6.86728	0.0393104	0.991438	-0.117456	0.972638	0.156766	0.965879	0	24.8428	0	22.1174	0	0	20.1062	0	0	23.1191	0	0	5.95642	0
bta-miR-2284r	6.8669	2.327	0.525825	1.77302	0.605268	0.553973	0.879715	0	0	0	0	17.2182	0	50.9073	0	0	8.188	0	0	7.38596	12.4371
novelmiR_5_100498443	6.84412	1.88175	NA	0.746742	NA	1.13501	NA	0	26.5761	0	0	0	0	0	44.7891	0	0	0	0	0	24.4526
bta-miR-2436-3p	6.82129	0.817846	0.804553	1.2866	0.676337	-0.468753	0.887067	1.2079	23.6874	0	0	1.12293	10.1476	14.5449	38.8958	0	0	0	2.55595	3.33559	0
bta-miR-1246	6.81945	1.66187	NA	0.920036	NA	0.741834	NA	1.2079	0	1.93356	0	23.2072	0	0	45.9677	3.72872	0.481647	0	17.8916	0	1.05399
novelmiR_16_19928657-1	6.76536	1.94187	0.596154	0.89477	0.794079	1.0471	0.774897	0	24.8428	0	0	0	12.9151	0	0	33.5584	0	0	0	0	23.3986
bta-miR-141	6.58653	0.180246	NA	0.594924	NA	-0.414678	NA	1.2079	0	33.8372	0	0.374309	5.53506	0	0	0	47.6831	0	0	3.57385	0
bta-miR-95	6.30004	1.36886	0.70859	0.0346455	0.991935	1.33421	0.715715	0	0	0	16.8692	16.8439	9.45572	0	0	0	25.0457	0	0	19.7753	0.210798
novelmiR_4_118359080-2	5.75287	1.42265	0.697853	0.526904	0.877851	0.895749	0.80683	0	27.1538	0	0	0	0	18.8229	0	0	20.2292	0	0	0	14.3343
bta-miR-1388-3p	5.48108	2.53266	0.489604	0.204851	0.952448	2.32781	0.525434	0	0	0	20.243	0	6.45757	0	0	0	16.8577	0	0	6.19467	26.9822
bta-miR-2425-5p	5.3807	-0.261856	0.943	-2.69021	0.43479	2.42836	0.509818	0	27.1538	0	17.9938	14.5981	0	0	0	0	9.1513	0	0	6.43293	0
novelmiR_10_9344147	5.15655	2.92382	0.425721	1.24106	0.718066	1.68276	0.645997	0	0	0	13.4953	0	11.3007	0	0	0	20.7108	0	0	26.6847	0
bta-miR-2285g	4.94564	4.23852	0.250194	2.09702	0.543944	2.1415	0.558931	0	0	0	6.3728	0	21.9096	0.427792	0	1.86436	3.37153	0	0	13.5806	21.7122
novelmiR_7_45889766	4.87062	2.92652	NA	0.356244	NA	2.57027	NA	0	0	0	15.3697	0	0	19.6784	0	0	0	0	0	4.05036	29.0902
bta-miR-2284ac	4.47537	1.14855	0.754292	0.934267	0.785405	0.214279	0.95339	0	0	0	19.8681	0	11.762	20.9618	0	0	5.29812	0	0	4.76513	0
bta-miR-1306	4.40128	0.607793	0.868239	-1.2137	0.723871	1.82149	0.619964	0	0	20.3023	0	16.8439	0	0	0	0	15.8944	0	0	8.57724	0
novelmiR_28_13594954	4.37309	0.857595	NA	-1.92163	NA	2.77922	NA	0	0	0	38.2368	0	9.91698	0	0	0	0	0	0	0	13.0695
novelmiR_25_38043179	4.29063	1.59274	0.663753	-1.16508	0.734944	2.75782	0.453032	0	28.3093	0	0	0	0	0	0	0	12.5228	0	0	5.95642	13.2803
bta-miR-2325c	4.25239	1.22979	0.590776	-1.473	0.492355	2.70279	0.242088	19.3264	1.73322	1.93356	1.12461	5.98895	0	3.85013	1.17866	5.59307	0.481647	0	15.3357	2.14431	0.843193
bta-miR-130b	4.1053	0.768753	0.833874	-0.588834	0.863831	1.35759	0.711484	0	0	0	0	30.319	8.99447	0	0	0	11.0779	0	2.55595	4.52688	0
novelmiR_21_68244209	4.09498	2.29429	0.531739	0.491526	0.8863	1.80276	0.62299	0	0	0	16.4943	0	0	18.3951	0	0	4.81647	0	0	4.76513	12.8587
bta-miR-2468	3.78761	2.01069	0.583699	0.481144	0.888673	1.52954	0.676642	0	0	0	0	16.8439	0	15.8283	0	0	7.70636	0	0	0	12.6479
bta-miR-7865	3.73404	3.11842	0.395661	-0.445225	0.897521	3.56364	0.332949	0	0	0	0	12.7265	9.22509	0	0	0	0	0	0	16.2015	14.1235
novelmiR_21_2254584-1	3.36412	1.55803	NA	-0.139916	NA	1.69795	NA	0	0	0	0	19.8384	0	17.9673	0	0	0	0	0	9.29201	0
novelmiR_4_76631205	3.14887	0.66824	NA	-1.53483	NA	2.20307	NA	0	0	29.0033	0	0	0	9.83922	0	0	0	0	0	5.24165	0
novelmiR_25_11826785	3.11319	1.19491	NA	-1.36059	NA	2.5555	NA	0	0	25.1362	0	0	0	0	0	0	9.63295	0	0	8.8155	0
bta-miR-758	2.88527	1.90464	0.604018	0.3848	0.910991	1.51984	0.678886	0	0	0	0	14.2238	10.8395	0	0	0	7.70636	0	0	7.62421	0
bta-miR-6518	2.85741	1.92823	NA	-0.966025	NA	2.89425	NA	0	0	0	17.9938	0	0	0	0	0	9.1513	0	0	0	12.8587
bta-miR-6523a	2.84494	3.1167	0.396505	-0.142768	0.967101	3.25947	0.375998	0	0	0	10.1215	0	0	0	0	0	9.1513	0	0	6.43293	14.1235
novelmiR_24_32449837	2.65266	1.92581	NA	-0.712105	NA	2.63792	NA	0	0	0	0	16.4696	9.91698	0	0	0	0	0	0	0	10.7507
novelmiR_13_39567358	2.46897	1.09934	0.764376	-2.1332	0.538691	3.23254	0.382657	0	8.66611	14.5017	0	0	5.0738	0	0	0	0	0	0	0	6.32395
bta-miR-218	2.39257	3.1077	NA	1.54419	NA	1.56352	NA	0	0	0	6.3728	0	0	0	0	0	18.7842	0	0	8.33898	0
bta-miR-219	2.34772	1.45517	NA	-1.73203	NA	3.1872	NA	0	0	0	0	19.4641	0	0	0	0	5.77977	0	0	7.62421	0

## Sheet: TableS2C_Liver.
Table S2A MiRNAs expressed in liver tissues
Row-names	baseMean	log2FoldChange.PN	pvalue.PN	log2FoldChange.RN	pvalue.RN	log2FoldChange.PR	pvalue.PR	1376-liver	3403-liver	6528-liver	8176-liver	8664-liver	0398-liver	1117-liver	2442-liver	5678-liver	8156-liver
bta-miR-122	247570	-0.604893	0.581372	-0.498025	0.603006	-0.106868	0.928857	916055	262972	153818	112956	20928.4	184004	341159	98018.5	231259	154532
bta-miR-143	179080	-0.732516	0.369017	-1.0873	0.126614	0.354783	0.69006	129879	118826	154854	153260	619051	76737.4	98351.2	156851	145234	137755
bta-miR-3600	52717.1	-0.607429	0.443954	-0.0128198	0.985233	-0.594609	0.492145	80207.5	37510.8	99359.6	46306.2	20391.8	78527.8	68114.5	22208.4	31982.1	42562.5
bta-miR-145	36388	-0.721202	0.461295	-1.18518	0.165454	0.46398	0.663975	11457.6	20265.9	45237.7	31913.3	132761	17684	14039.1	31960.2	47836.5	10724.2
bta-miR-30a-5p	36185.2	-0.288774	0.72563	-0.265904	0.711236	-0.0228709	0.979673	65018.5	54678.7	43257.5	24248.9	10839.8	36333.9	49913.9	12659.9	29084.7	35816.6
bta-miR-100	32029.7	-0.209614	0.746118	-0.229909	0.68416	0.0202954	0.977072	34931	50932.7	44272	24613.2	17601.3	31982.8	37336.4	18948.6	33154.7	26524.2
bta-miR-127	31604.2	-0.495409	0.580775	-0.814689	0.298157	0.319281	0.744237	17764	77783.9	48837.2	40082.5	9981.23	10825.4	17627.4	37925.9	14988.2	40225.8
bta-miR-193b	30543.2	-0.251451	0.803843	0.460566	0.602247	-0.712017	0.519124	9193.67	35127.6	66332.4	22856.6	7727.4	81381.5	27088.2	8230.31	28464.9	19029.4
bta-miR-192	29367.2	-0.0800403	0.901194	-0.302898	0.590435	0.222858	0.751297	44837.8	41119.8	16956.2	25042.2	29514.4	15240	34084.9	27277.6	33708.2	25890.7
bta-miR-30e-5p	17062.6	-0.108978	0.875337	-0.0262095	0.965527	-0.0827681	0.912994	28279.3	20121.2	18802.3	9799.43	9981.23	14500.7	25749.5	11079.8	19896.2	12416
bta-miR-99a-5p	16256.8	0.00790671	0.992221	0.0697848	0.921478	-0.0618781	0.944224	25859.4	13830.4	26442.7	7364.95	6439.5	15621.5	26345.2	8458.51	21140.2	11065.3
bta-miR-22-3p	12610.9	-0.736268	0.406096	-0.117465	0.879319	-0.618803	0.522039	29694.7	10559.9	16922.1	9969.85	3112.43	17063.6	17643.3	4236.03	7346.54	9560.13
bta-miR-2285f	10820.5	-0.305685	0.604372	-0.0767652	0.881539	-0.22892	0.721834	10592.6	11141.1	16402.6	12828	6117.53	12752.9	9621.22	10212.5	7650.12	10886.7
bta-miR-125b	10338.1	-0.27799	0.720338	-0.537568	0.427787	0.259579	0.759166	12341.6	23967.6	10276.6	9525	3112.43	7456.87	8659.05	8442.25	6451.35	13148.1
bta-miR-186	9501.73	-0.231429	0.678063	0.143567	0.768072	-0.374996	0.536985	10728	8493.06	12076.4	8985.39	7083.45	10950.9	11184	9337.16	10632.2	5546.81
bta-miR-378	7143.28	-0.742675	0.438135	-0.655993	0.432762	-0.0866822	0.933863	3201.15	3118.86	3321.5	8502.42	26080	5555.33	3472.18	7687.73	3314.63	7178.97
bta-miR-30d	6786.86	0.00618948	0.99331	-0.301662	0.639789	0.307852	0.701992	10396	12585.9	5789.45	4822.67	2253.83	5277.21	7183.92	5082.15	8124.54	6352.96
bta-miR-320a	6658.71	-0.170137	0.799079	0.0139607	0.980918	-0.184098	0.800427	9263.38	2720.9	8469.57	8515.49	4936.95	7276.62	5949.83	7369.02	4562.82	7522.49
bta-miR-2285i	6403.55	-0.156118	0.787561	-0.0163762	0.97418	-0.139742	0.8247	5853.12	7157.66	8103.77	8152.3	3434.4	6977.48	5725.72	6818.3	4941.23	6871.55
bta-miR-27b	6068.33	-0.269697	0.733819	-0.224685	0.745592	-0.0450116	0.958472	2927.97	4923.36	11910.6	4151.29	9015.3	9016.7	5028.49	2814.81	7464.44	3430.36
bta-miR-125a	5723.9	-0.598224	0.298994	-0.388944	0.439408	-0.20928	0.738645	5294.68	6945.36	10388.8	5619.82	4936.95	4195.67	4721.22	6339.14	4406.8	4390.52
bta-miR-10b	5506.18	-0.901504	0.390557	0.0774637	0.932651	-0.978968	0.392479	4013.42	2522.57	753.555	9499.95	13093.7	3987.76	2247.56	12579.6	1716.26	4647.41
bta-miR-10a	5249.82	-0.938235	0.367918	-0.231148	0.799427	-0.707087	0.533725	3557.72	1676.56	975.476	9055.09	15347.5	3770.46	2347.16	9422.26	1962.66	4383.31
novelmiR_X_113209117	5048.79	-0.272602	0.881148	-0.0741791	0.962826	-0.198423	0.920528	6580.78	5549.81	12193.5	2212.32	0	9887.02	5262.56	0	3355.58	5446.34
novelmiR_14_60241539	5048.15	-0.273644	0.880699	-0.0741791	0.962827	-0.199465	0.920113	6580.78	5549.81	12193.5	2212.32	0	9887.02	5262.56	0	3349.22	5446.34
bta-miR-339a	4791.36	-0.564766	0.525851	0.0525969	0.946054	-0.617363	0.524622	9746.87	2314.56	7796.49	4103.38	1287.9	8414	5513.06	1871.66	3366.17	3499.55
bta-miR-2285e	4520.84	-0.298808	0.766688	0.14881	0.865606	-0.447619	0.683451	5524.34	4565.25	10557.1	1466.89	536.625	8672.78	4557.86	1920.98	2857.85	4548.75
bta-let-7b	3880.51	0.801218	0.408683	-0.790411	0.350636	1.59163	0.132056	1176.51	6238.83	2672.8	7030.08	1824.53	2319.56	1319.75	2961.16	1286.32	11975.6
bta-miR-3596	3880.51	0.801218	0.408683	-0.790411	0.350636	1.59163	0.132056	1176.51	6238.83	2672.8	7030.08	1824.53	2319.56	1319.75	2961.16	1286.32	11975.6
bta-miR-423-5p	3246.21	-0.442271	0.565793	-0.813103	0.226724	0.370832	0.658428	6593.68	3884.42	3687.3	4744.26	858.6	2939.4	2128.03	1749.7	1999.37	3877.35
bta-miR-1468	2738.83	-0.267211	0.706155	-0.481046	0.43718	0.213835	0.781583	4469.52	1472.28	4623.76	3411.31	1502.55	2156.44	1556.81	3002.89	2610.05	2582.7
bta-miR-99b	2417.71	-0.247448	0.710689	-0.891381	0.126214	0.643933	0.37485	1659.6	5448.88	2077.76	2885.87	2468.48	1303.27	1692.27	1724.22	2928.45	1988.31
bta-miR-375	2199.61	-0.143226	0.903268	-0.0360327	0.972068	-0.107193	0.933469	1791.35	761.837	104.864	4076.15	4614.98	928.377	1353.61	4294.57	613.506	3456.83
bta-miR-148a	2090.5	0.124013	0.898653	-0.830834	0.328618	0.954847	0.36788	4249.12	2073.22	777.942	1493.03	3219.75	363.831	1237.58	2364.91	4422.33	703.278
bta-miR-146a	1986.1	0.629744	0.357356	0.318058	0.594909	0.311686	0.674757	1219.22	1617.34	912.07	2346.81	2361.15	1214.8	2152.44	2873.35	3215.79	1948
bta-miR-185	1942.41	0.00403695	0.996057	0.593378	0.405794	-0.589341	0.506933	2425.94	1146.2	1758.3	1875.81	1180.58	3919.75	3037.41	691.099	2544.39	844.656
bta-miR-769	1837.42	-0.346475	0.601179	-0.246209	0.67084	-0.100266	0.889242	1094.31	1467.06	2614.28	1981.99	3005.1	2452.26	1408.89	1201.7	1349.15	1799.41
bta-miR-2285k	1820.1	-0.135822	0.821474	-0.126175	0.810513	-0.00964686	0.988215	1213.17	1840.81	1887.55	2639.75	1931.85	1736.21	1345.65	2144.85	1302.55	2158.56
bta-miR-151-3p	1669.62	-0.1051	0.864435	-0.517096	0.336696	0.411996	0.537442	2629.81	1481.4	1933.88	2237.36	965.925	955.471	1571.75	1419.6	1840.52	1660.43
bta-miR-24-3p	1643.64	0.084904	0.886857	0.243326	0.641035	-0.158422	0.806474	2120.13	1340.8	1658.31	1357.45	1180.58	1889.93	2282.42	1323.66	2051.61	1231.49
bta-miR-26a	1454.37	-0.0731083	0.919579	-0.36792	0.561068	0.294812	0.707728	2386.46	2306.55	858.419	1218.6	1073.25	661.31	1471.64	1552.94	1899.12	1115.38
bta-miR-26c	1454.37	-0.0731083	0.919579	-0.36792	0.561068	0.294812	0.707728	2386.46	2306.55	858.419	1218.6	1073.25	661.31	1471.64	1552.94	1899.12	1115.38
bta-miR-191	1330.03	0.709693	0.316155	0.142559	0.817936	0.567134	0.459951	1914.64	1322.18	987.67	621.823	858.6	761.391	1767.47	1292.22	2374.95	1399.34
bta-miR-21-5p	1301.75	1.07747	0.306094	-0.0584805	0.949317	1.13595	0.321047	784.875	1382.33	60.9673	1975.46	1180.58	430.183	1091.16	1575.16	3462.89	1073.87
bta-miR-199b	1181.35	0.145238	0.873074	-0.185528	0.815373	0.330766	0.73778	452.069	1239.68	3045.92	780.273	429.3	1382.89	1150.42	657.493	1957.71	717.717
bta-miR-339b	1170.06	-0.361885	0.63217	0.11634	0.860263	-0.478225	0.559877	1483.12	833.905	2155.8	993.718	429.3	1738.43	1485.59	701.94	773.06	1105.75
bta-miR-486	1154.98	0.173188	0.86639	-0.765326	0.394836	0.938514	0.401984	1052.41	1092.94	1748.54	2449.72	0	1291.1	251.499	743.135	1291.26	1629.15
novelmiR_10_20364041-1	1064.68	1.25517	NA	0.499696	NA	0.75547	NA	3788.59	0	0	0	0	0	3228.16	0	0	3630.09
bta-miR-874	993.227	-0.956541	0.325128	-0.0795774	0.925344	-0.876964	0.406551	457.307	1093.69	2682.56	1202.81	107.325	1701.93	1065.26	452.602	528.081	640.711
bta-miR-2285t	883.475	1.12086	0.164916	0.636825	0.367314	0.484033	0.579352	256.656	863.887	1048.64	782.996	107.325	781.296	1194.75	1012.53	1485.41	1301.27
bta-miR-423-3p	702.929	0.261319	0.758958	0.565968	0.447483	-0.304649	0.740974	1143.87	512.112	580.408	548.859	107.325	1192.68	1170.34	323.597	571.147	878.947
bta-miR-181a	672.156	-0.252981	0.810771	-1.07025	0.246563	0.817266	0.476566	451.263	1860.36	182.902	1299.73	321.975	195.186	526.406	476.452	175.792	1231.49
bta-miR-1388-5p	630.31	-0.403956	0.626915	-0.619414	0.394165	0.215459	0.810893	560.452	459.225	1204.71	943.08	536.625	492.665	226.598	745.845	235.095	898.8
novelmiR_5_67366531	583.489	0.803553	0.795391	-0.801958	0.76692	1.60551	0.634623	0	1044.52	1104.73	594.053	107.325	985.329	0	0	1064.63	934.295
bta-miR-7	534.789	0.47128	0.552169	0.399441	0.565059	0.071839	0.933053	383.171	544.888	275.572	470.995	643.95	321.255	285.365	1174.6	681.987	566.112
bta-miR-365-3p	491.975	0.433431	0.697145	-0.761379	0.434468	1.19481	0.322748	298.156	1700.21	360.926	91.4765	107.325	279.232	444.232	211.395	1097.11	329.68
bta-miR-23a	476.693	0.588196	0.536034	-0.101016	0.903369	0.689212	0.502642	408.554	839.492	443.842	82.7645	429.3	178.045	378.494	678.632	956.618	371.191
bta-miR-146b	469.296	-0.226324	0.785325	0.13126	0.856763	-0.357584	0.690268	437.967	272.444	165.831	1034.01	429.3	600.487	374.012	573.477	426.419	379.012
novelmiR_28_33317093-1	425.415	-0.821284	0.45495	0.0166259	0.986194	-0.83791	0.48187	752.239	237.062	870.613	414.911	0	1008.55	330.684	102.445	173.674	363.972
bta-miR-378d	419.355	-0.737476	0.425808	-0.624302	0.440924	-0.113174	0.910065	273.578	194.417	434.087	279.33	1502.55	484.924	211.658	237.413	182.146	393.451
bta-miR-215	400.833	-2.67475	0.0604583	-2.3905	0.0546459	-0.284248	0.854489	145.049	27.3747	70.722	195.477	3005.1	87.9166	49.3038	227.656	85.4249	114.305
bta-miR-29a	399.932	0.270688	0.715152	-0.558406	0.390515	0.829094	0.299531	519.355	515.278	375.558	191.665	536.625	290.291	362.059	199.47	692.577	316.445
novelmiR_3_99218006	387.253	0.770218	0.824028	-0.346204	0.908867	1.11642	0.767457	0	578.408	677.956	534.702	0	0	623.519	227.656	0	1230.29
bta-miR-19b	369.317	-0.783969	0.423933	-0.515361	0.547854	-0.268608	0.800167	228.049	277.099	1060.83	431.247	214.65	462.806	243.531	247.17	461.012	66.7783
novelmiR_3_99250536	324.901	0.771949	0.839869	-2.24711	0.500596	3.01905	0.468577	0	578.408	677.956	534.702	0	0	0	227.656	0	1230.29
bta-miR-140	317.27	0.665895	0.446177	0.475731	0.534715	0.190164	0.839697	481.481	271.699	158.515	145.927	214.65	616.522	337.159	125.753	413.711	407.288
bta-miR-362-5p	311.889	-0.438124	0.618357	0.52365	0.496392	-0.961774	0.309648	88.238	319.372	414.577	309.822	321.975	520.311	348.115	371.838	345.23	79.4121
bta-miR-2285q	308.53	0.130354	0.856485	0.608562	0.335606	-0.478208	0.535772	202.262	127.376	395.068	286.409	321.975	357.196	433.774	394.062	320.52	246.659
bta-miR-502a	307.363	-0.0620518	0.938008	0.466818	0.50432	-0.52887	0.537121	161.568	320.117	209.727	309.822	429.3	615.416	355.585	152.855	216.033	303.21
bta-miR-2285n	297.448	-0.660109	0.461702	-0.670907	0.39282	0.0107982	0.991101	475.438	175.98	592.602	253.739	321.975	356.643	76.1968	258.01	130.608	333.29
bta-miR-193a-5p	278.893	-0.143138	0.881456	-0.56738	0.499716	0.424242	0.682279	431.117	337.622	312.152	448.126	0	219.515	79.683	365.876	145.434	449.4
bta-miR-2284x	266.241	0.335645	0.673858	0.610866	0.382453	-0.275221	0.747545	134.573	177.656	236.553	407.288	107.325	430.183	199.207	401.651	301.458	266.512
bta-miR-331-3p	265.029	-0.661726	0.547525	-0.846851	0.379015	0.185126	0.876436	87.0293	558.854	848.664	142.115	0	143.763	211.658	221.152	290.868	146.19
bta-miR-370	261.91	-0.537845	0.570612	0.366959	0.658424	-0.904804	0.375679	474.229	229.24	131.689	302.744	107.325	77.9638	402.897	532.282	148.964	211.765
bta-let-7i	256.255	1.14066	0.266423	0.0529877	0.953062	1.08767	0.324786	48.7525	210.618	51.2125	343.037	429.3	118.328	133.967	359.914	499.842	367.582
bta-miR-92a	248.927	0.845303	0.297995	0.799418	0.262121	0.045885	0.957917	188.16	301.122	129.251	213.445	0	378.76	372.518	230.366	419.359	256.284
bta-miR-151-5p	239.331	0.0153101	0.991167	0.107931	0.928916	-0.0926212	0.950661	442.399	261.829	75.5994	169.341	214.65	0.552934	437.758	318.177	281.69	191.311
bta-miR-2284h-5p	235.233	0.0934567	0.908364	0.0943275	0.894609	-0.000870847	0.999203	104.757	181.94	336.539	375.163	107.325	309.643	239.049	199.47	225.917	272.528
bta-miR-2285aa	234.831	-0.857615	0.409171	-0.213938	0.813956	-0.643677	0.565948	98.7137	195.348	499.932	334.87	214.65	331.208	28.8851	344.195	156.73	143.784
bta-miR-2285r	218.38	-0.678843	0.373392	-0.265218	0.691401	-0.413625	0.613128	217.573	127.19	419.455	262.995	214.65	220.621	244.527	162.612	143.316	170.856
bta-miR-150	209.899	-0.843048	0.364177	0.226981	0.780094	-1.07003	0.284016	155.525	246	153.638	401.843	107.325	132.151	166.338	486.751	181.44	67.9815
bta-miR-194	207.485	0.39869	0.650447	0.160174	0.835626	0.238517	0.800464	346.505	192.554	73.1607	123.602	214.65	122.199	265.444	241.749	165.908	329.079
bta-miR-197	201.257	0.802527	0.370899	0.0360541	0.963486	0.766473	0.425316	82.5972	98.3256	129.251	285.864	321.975	271.491	163.35	78.0536	328.992	252.675
bta-let-7a-5p	196.334	-0.0148975	0.988141	0.673722	0.44307	-0.688619	0.521927	127.321	74.3029	136.567	147.016	429.3	81.2814	117.532	543.123	167.32	139.573
novelmiR_3_99218009	195.545	1.71184	NA	2.11095	NA	-0.399112	NA	391.229	0	0	0	0	1038.96	0	0	525.257	0
novelmiR_3_99250539	195.545	1.71184	NA	2.11095	NA	-0.399112	NA	391.229	0	0	0	0	1038.96	0	0	525.257	0
bta-miR-2284z	193.414	0.0459144	0.969005	-0.66254	0.522169	0.708454	0.57866	88.238	16.2014	553.583	118.157	321.975	58.0581	208.172	133.884	156.73	279.145
bta-miR-23b-3p	193.255	0.698734	0.533664	-1.01988	0.300424	1.71861	0.155722	202.665	329.987	48.7738	113.801	321.975	11.6116	176.797	98.109	456.776	172.059
bta-miR-669	192.956	-0.989238	0.496107	-0.60158	0.635932	-0.387659	0.805528	102.743	178.96	348.733	361.006	214.65	148.739	253.491	76.9695	244.273	0
bta-miR-574	189.816	-0.73843	0.42507	0.257224	0.750938	-0.995654	0.316118	171.641	156.427	112.18	161.717	429.3	96.7635	109.564	443.388	85.4249	131.752
bta-miR-2284k	189.781	-0.108366	0.901493	0.0504957	0.947555	-0.158861	0.865651	67.6894	157.172	338.978	182.409	214.65	148.186	135.461	303	143.316	206.953
bta-miR-452	179.829	-1.28501	0.367746	0.0254108	0.983741	-1.31042	0.395655	136.588	265.554	121.935	88.754	429.3	115.563	256.48	223.862	160.26	0
bta-miR-152	174.963	0.369623	0.787626	0.0955359	0.936627	0.274087	0.853181	418.224	120.486	65.8446	1.08901	214.65	70.7756	271.918	171.826	242.155	172.661
bta-miR-2285l	165.708	-0.490493	0.623725	0.199509	0.819785	-0.690002	0.520368	281.636	97.3945	21.9482	234.681	214.65	215.644	144.923	210.311	114.371	121.525
bta-miR-491	165.182	0.0251477	0.988434	0.483812	0.749864	-0.458664	0.806997	32.636	60.5224	477.983	52.2723	107.325	518.1	102.094	0	273.219	27.6739
bta-miR-2285ad	162.578	-0.620496	0.604604	0.187052	0.858469	-0.807548	0.531348	293.321	45.2521	7.31607	115.979	429.3	200.715	133.967	197.302	100.957	101.672
bta-miR-342	155.095	0.50358	0.598791	-1.06696	0.204599	1.57054	0.126895	210.724	231.475	73.1607	279.875	0	112.799	69.2246	71.5491	360.761	141.378
bta-miR-2285o	154.975	-0.0385353	0.966672	0.453614	0.574872	-0.492149	0.618104	77.3593	118.438	65.8446	320.168	107.325	231.68	216.14	136.052	138.374	138.369
bta-miR-2898	152.612	1.46055	0.121367	0.156903	0.849906	1.30365	0.195959	186.952	65.3642	178.024	76.775	0	138.234	63.7464	183.209	278.866	354.948
bta-miR-378c	145.586	-0.850853	0.514475	-1.94568	0.0890168	1.09482	0.437929	114.427	88.642	36.5804	213.99	643.95	84.599	1.99207	61.2504	80.483	129.947
bta-miR-2285x	132.221	-0.125376	0.902494	-0.637237	0.477896	0.51186	0.64148	110.801	80.8207	304.836	142.115	107.325	184.68	33.8653	76.9695	76.247	204.546
bta-miR-199a-5p	130.108	0.676837	0.665854	-0.581671	0.671877	1.25851	0.457233	58.4224	31.0992	251.185	186.765	107.325	42.576	214.148	0	251.333	158.223
bta-miR-484	122.51	0.480618	0.571461	-0.657425	0.379285	1.13804	0.209884	59.6312	103.54	182.902	102.367	214.65	73.5403	69.7226	84.558	120.018	214.172
bta-let-7f	113.049	-0.91374	0.520415	0.334063	0.788239	-1.2478	0.414661	184.937	42.0863	43.8964	26.6807	321.975	102.293	72.7107	223.862	110.841	1.20321
bta-miR-2957	112.775	0.871434	0.544911	1.18276	0.348795	-0.311322	0.840238	163.986	108.009	65.8446	0.544503	0	70.7756	271.42	171.284	128.49	147.394
bta-miR-2305	108.848	2.93273	0.101922	-1.10352	0.48417	4.03624	0.036397	39.4855	54.377	41.4577	95.8326	0	0.552934	71.2166	0	715.169	70.388
bta-miR-200a	107.087	0.479823	0.729512	0.716416	0.55596	-0.236593	0.873845	81.7914	32.4028	2.43869	277.697	0	171.41	98.6077	162.07	86.8369	157.621
bta-miR-425-3p	105.065	-0.409493	0.783421	-0.64174	0.622831	0.232247	0.885126	71.7186	132.777	270.695	38.6597	107.325	204.586	0.498018	35.7745	140.492	48.1285
bta-let-7g	103.806	-1.55425	0.374547	-0.38932	0.79907	-1.16493	0.538206	161.971	33.7063	0	249.927	214.65	0.552934	127.493	163.154	64.9512	21.6578
bta-miR-2285j	102.333	0.25339	0.846914	-0.011556	0.991989	0.264946	0.851011	155.122	114.155	73.1607	125.78	0	197.398	2.98811	107.866	86.8369	160.027
bta-miR-2483-3p	101.742	-4.00215	0.0285911	0.545913	0.729203	-4.54806	0.0210424	363.428	63.5019	0	0.544503	107.325	195.186	235.563	38.4847	9.17788	4.21125
bta-miR-2285p	95.1531	-0.124611	0.933435	-1.94966	0.136542	1.82505	0.257582	43.9175	53.0735	268.256	150.827	107.325	34.8349	62.7503	0	74.1291	156.418
bta-miR-103	90.6977	1.76971	0.229941	2.66954	0.0390964	-0.899821	0.567706	33.0389	85.29	2.43869	3.81152	0	115.01	145.919	315.466	180.734	25.2675
bta-miR-2284y	88.6323	0.177112	0.908857	0.238478	0.860375	-0.0613666	0.970589	87.0293	0.744891	248.746	54.9948	0	38.1525	211.16	52.5777	120.724	72.1928
bta-miR-149-5p	87.2493	-0.574633	0.717182	0.425492	0.759275	-1.00013	0.558059	29.0098	37.9894	170.708	164.44	0	0.552934	99.6037	252.59	83.3069	34.2916
bta-miR-652	86.0202	-0.352021	0.770467	-0.438919	0.678408	0.0868981	0.946387	106.369	48.7904	9.75476	61.5289	321.975	45.3406	103.588	33.6064	52.2433	77.0056
bta-let-7c	85.9835	0.596986	0.667607	0.12097	0.921018	0.476016	0.749539	29.8156	132.404	87.7929	33.2147	107.325	1.10587	103.09	139.304	82.6009	143.182
bta-miR-2285y	85.6828	-0.0190789	0.991633	-2.18085	0.171929	2.16177	0.272213	55.602	0.186223	117.057	90.3875	321.975	0	31.8732	36.3166	49.4194	154.011
bta-miR-2284aa	85.6828	-0.0190789	0.991633	-2.18085	0.171929	2.16177	0.272213	55.602	0.186223	117.057	90.3875	321.975	0	31.8732	36.3166	49.4194	154.011
bta-miR-193a-3p	84.3954	-0.663671	0.700539	-0.0888268	0.953095	-0.574844	0.757518	52.7816	147.861	214.605	34.3037	0	236.103	36.3553	0	72.0111	49.9333
bta-miR-93	84.1234	-0.689817	0.530808	-0.439526	0.648641	-0.250291	0.831934	121.277	48.6041	238.992	65.8849	0	41.4701	62.7503	130.631	64.2452	67.3799
bta-miR-328	82.8009	0.155406	0.944472	2.12547	0.276331	-1.97007	0.4126	0	72.9993	46.3351	4.35603	107.325	337.29	0.498018	172.368	86.8369	0
bta-miR-1260b	82.687	1.54375	0.433791	-0.200564	0.907676	1.74431	0.411957	32.2331	162.759	0	96.3771	0	97.3165	0	68.2969	292.28	77.6072
bta-miR-6119-5p	80.8933	0.847287	0.531683	1.59859	0.178761	-0.751299	0.603334	78.1652	59.5913	4.87738	9.25656	107.325	91.7871	239.049	62.8765	135.55	20.4546
bta-miR-133a	78.627	0.200892	0.913529	-1.0038	0.535906	1.20469	0.546429	1.20874	84.5451	7.31607	158.995	214.65	0	34.3633	91.6045	149.67	43.9173
bta-miR-133b	75.8266	0.183441	0.922208	-0.95155	0.563315	1.13499	0.575686	0.805827	68.53	7.31607	158.995	214.65	0	33.3672	91.6045	139.08	43.9173
bta-miR-1	71.6223	0.371484	0.805492	0.773526	0.558856	-0.402043	0.803352	24.1748	65.3642	7.31607	31.0367	214.65	69.6697	1.99207	176.705	82.6009	42.7141
bta-miR-101	70.4421	-0.438966	0.815905	-2.07489	0.209529	1.63592	0.422652	235.704	81.7518	0	65.8849	107.325	68.0109	0.498018	1.08408	116.489	27.6739
bta-miR-2888	68.6413	3.32111	0.0627852	0.517807	0.741466	2.8033	0.143456	16.5194	30.5405	0	15.7906	107.325	56.3993	34.3633	0.542039	412.299	12.6337
bta-miR-345-5p	66.3861	0.0516406	0.973997	-0.7296	0.599656	0.781241	0.646593	30.2185	64.8055	107.302	71.3299	107.325	44.7877	64.2444	22.7656	151.082	0
novelmiR_10_9344147	66.0595	0.044987	0.97832	-0.778624	0.591732	0.823611	0.644137	161.971	58.6602	68.2833	71.3299	0	43.1289	94.6235	0	131.314	31.2835
bta-miR-409b	61.9202	-0.774129	0.600917	-1.28523	0.322005	0.511098	0.748371	49.1554	163.131	136.567	56.6283	0	0.552934	35.8573	73.1752	61.4212	42.7141
bta-miR-382	59.9592	-0.838235	0.587772	-1.28359	0.343697	0.445359	0.789164	73.3302	200.003	121.935	0.544503	0	44.2348	33.8653	28.728	33.1816	63.7703
bta-miR-3432a	57.7491	-0.335425	0.881154	0.112469	0.954326	-0.447893	0.853279	72.5244	72.4406	0	138.304	0	0	131.477	66.1287	96.0148	0.601607
bta-miR-296-3p	55.4122	-0.571023	0.716811	-0.729163	0.597308	0.15814	0.925498	89.4467	48.7904	4.87738	96.9216	107.325	79.0696	0.498018	39.0268	22.5917	65.5751
bta-miR-4286	54.9501	3.78734	NA	1.47932	NA	2.30801	NA	0	16.9463	31.703	3.81152	0	115.563	0	0	285.22	96.257
bta-miR-200c	53.5966	-3.02683	0.0949688	-0.262402	0.867224	-2.76443	0.155553	53.5875	29.0507	7.31607	65.8849	214.65	85.1519	0.996037	64.5026	14.8258	0
bta-miR-126-3p	52.8449	1.4608	0.417362	-0.700261	0.658215	2.16106	0.264527	78.5681	46.5557	0	72.9634	0	42.576	39.8415	0.542039	196.266	51.1366
bta-miR-30f	48.6917	0.537881	0.757514	-0.350087	0.818941	0.887968	0.635128	46.7379	43.9486	0	57.7173	107.325	0.552934	68.2285	34.6905	98.8387	28.8771
bta-miR-148b	48.4966	-1.0667	0.570557	-2.80132	0.0901149	1.73462	0.394069	24.1748	195.72	102.425	51.1833	0	0	0.498018	34.1484	19.0618	57.7542
bta-miR-2285b	47.7782	0.735799	0.608978	0.653033	0.605094	0.0827661	0.957077	22.1602	33.8925	70.722	39.7487	0	3.87054	58.2682	120.333	24.7097	104.078
bta-miR-2890	44.1416	5.06986	NA	2.24828	NA	2.82159	NA	0.402913	14.8978	0	0.544503	0	71.8815	0.996037	1.62612	331.816	19.2514
bta-miR-504	43.3288	-1.07933	0.580368	0.633127	0.710543	-1.71245	0.414584	0.402913	17.1325	78.0381	96.3771	0	82.9402	0.498018	117.08	36.0055	4.81285
bta-miR-221	42.2091	2.20972	0.35358	1.61122	0.440287	0.598501	0.815609	3.62622	0	2.43869	3.81152	214.65	65.7992	0	32.5223	64.9512	34.2916
bta-miR-2285u	41.8124	0.701524	0.704737	0.802831	0.620824	-0.101306	0.959373	58.4224	0.558668	53.6512	27.7697	0	0.552934	141.437	29.2701	64.9512	41.5108
bta-miR-1839	41.463	-0.211473	0.909162	1.52579	0.346514	-1.73727	0.382533	45.1263	18.8085	0	54.9948	0	47.5524	154.386	44.4472	48.7134	0.601607
bta-miR-2284a	40.7263	1.22941	0.537041	1.08894	0.532813	0.140471	0.947709	33.0389	0.558668	51.2125	27.2252	0	0	141.437	28.728	56.4793	68.5831
novelmiR_4_85912823-1	38.9336	-0.773949	0.768537	0.937732	0.683238	-1.71168	0.546915	43.5146	0	78.0381	29.9477	0	0	107.074	90.5205	40.2415	0
bta-miR-2284b	38.0286	0.882281	0.661138	1.09809	0.533537	-0.215809	0.920593	32.636	0.558668	51.2125	27.2252	0	0	141.935	28.728	56.4793	41.5108
bta-miR-2284w	36.311	0.453951	0.802151	-0.354064	0.823789	0.808014	0.678188	79.7768	15.4565	60.9673	11.4346	0	39.2583	0	50.9516	48.7134	56.551
bta-miR-1296	36.0256	-0.93305	0.718729	-2.00067	0.378103	1.06762	0.703381	34.2476	51.025	175.586	0	0	41.4701	0	0	29.6516	28.2755
bta-miR-141	34.9791	1.85008	0.57216	0.493589	0.863284	1.35649	0.702341	0	0	41.4577	0	107.325	0	0	74.2593	19.0618	107.688
bta-miR-28	33.7083	1.1267	0.62671	2.56503	0.205729	-1.43833	0.564174	15.7136	31.8441	0	0.544503	0	0.552934	209.666	21.6815	56.4793	0.601607
bta-miR-204	33.1115	2.01745	0.460318	0.015065	0.99498	2.00238	0.498094	0.402913	48.2317	0	39.7487	0	0	0	66.1287	22.5917	154.011
bta-miR-2285z	32.3857	0.376994	0.873825	1.97557	0.341246	-1.59858	0.532136	0	15.4565	53.6512	1.08901	0	43.6818	0.498018	163.696	45.1834	0.601607
bta-miR-1814c	32.2685	-0.565519	0.766736	-2.11425	0.207322	1.54873	0.451294	24.1748	34.0788	70.722	93.1101	0	2.21174	31.8732	0	6.35392	60.1607
bta-miR-2310	32.2685	-0.565519	0.766736	-2.11425	0.207322	1.54873	0.451294	24.1748	34.0788	70.722	93.1101	0	2.21174	31.8732	0	6.35392	60.1607
bta-miR-451	31.6954	0.323754	0.915617	-1.7864	0.504634	2.11015	0.524174	101.534	19.3672	60.9673	0	0	34.8349	0	0	100.251	0
bta-miR-361	31.6254	1.03965	0.607423	0.346143	0.845361	0.693507	0.750154	3.22331	42.0863	0	63.1624	0	42.576	0.498018	56.9141	69.8931	37.9012
bta-miR-2284n	30.2126	-2.40924	0.343818	1.2191	0.580567	-3.62834	0.186125	53.5875	29.6094	0	26.1362	0	39.8113	0	143.098	9.88387	0
novelmiR_18_48382179	29.3129	0.902924	0.76727	-0.0941196	0.971884	0.997043	0.762878	26.9952	57.5428	0	30.4922	0	0	0	76.4274	0	101.672
bta-miR-210	28.7479	-0.665875	0.753164	0.873728	0.636669	-1.5396	0.499286	31.4272	19.1809	0	58.8064	0	38.7054	105.082	1.08408	0.705991	32.4868
bta-miR-193a	25.9553	-0.934678	0.690895	-0.469693	0.819263	-0.464985	0.854564	21.3544	30.913	97.5476	0	0	38.1525	35.8573	0	5.64793	30.0803
novelmiR_3_2790820-4	24.2941	1.14123	0.739988	3.38179	0.260238	-2.24056	0.547129	0	18.9947	0	0	0	112.799	0	83.4739	0	27.6739
bta-miR-30b-3p	24.0872	-0.851213	0.72785	0.0764345	0.971476	-0.927647	0.725339	48.3496	12.2907	58.5286	1.08901	0	46.9994	42.3316	0	0	31.2835
bta-miR-2285ae	23.5049	-0.436158	0.857747	-0.581031	0.785027	0.144873	0.956039	0	31.4716	97.5476	1.08901	0	0.552934	58.7662	1.08408	20.4737	24.0643
bta-miR-3604	23.4203	-0.509559	0.875501	1.7138	0.545978	-2.22336	0.52781	58.0195	0	0	1.08901	0	72.9874	0	80.2217	21.8857	0
bta-miR-199a-3p	23.4203	-0.509559	0.875501	1.7138	0.545978	-2.22336	0.52781	58.0195	0	0	1.08901	0	72.9874	0	80.2217	21.8857	0
novelmiR_28_8553715	23.3136	1.71906	0.556191	3.62047	0.156278	-1.90141	0.546157	0	14.5254	0	0	0	29.8585	23.4069	132.257	0	33.0884
bta-miR-25	23.2596	0.867579	0.782538	-0.0858655	0.9751	0.953445	0.779515	17.7282	35.5685	0	36.4817	0	0	0	62.3344	80.483	0
bta-miR-2889	22.4702	1.33965	0.614199	1.49245	0.521138	-0.152805	0.957536	0.402913	44.321	0	3.26702	0	0	44.3236	66.1287	65.6572	0.601607
bta-miR-1249	21.4111	-0.109231	0.96138	-0.286434	0.884721	0.177203	0.941939	0	56.6117	2.43869	45.7383	0	30.4114	31.3752	0.542039	28.9456	18.0482
bta-miR-30b-5p	21.0369	2.75009	NA	1.55704	NA	1.19306	NA	26.5923	0	0	0.544503	0	0	0.498018	72.0911	76.953	33.69
bta-miR-2284ac	19.9363	-1.53023	0.606289	-1.24916	0.630171	-0.28107	0.930355	56.8108	0.186223	46.3351	34.3037	0	0	39.8415	0	21.8857	0
bta-miR-326	19.8774	0.307573	0.918113	1.2338	0.637047	-0.926227	0.774745	0	0	56.0899	1.08901	0	0	71.2166	33.6064	12.7078	24.0643
bta-miR-154c	19.8734	0.238523	0.940538	-0.238379	0.932092	0.476902	0.890541	29.0098	30.1681	0	31.0367	0	0	56.2761	0	52.2433	0
bta-miR-31	18.8869	2.17621	NA	-0.096248	NA	2.27246	NA	0	51.9561	0	0	0	0.552934	31.8732	0	104.487	0
bta-miR-6529a	17.5996	-1.2331	0.619079	-1.35631	0.531948	0.123209	0.96335	5.23787	79.7033	2.43869	31.5812	0	0.552934	0.498018	31.9803	24.0037	0
bta-miR-1434-3p	17.5034	-0.220065	0.946681	0.516984	0.85731	-0.737049	0.836233	23.369	45.4383	0	0	0	66.9051	8.96433	0	30.3576	0
bta-miR-365-5p	17.3409	0.32567	NA	-0.480351	NA	0.806021	NA	0	0	0	86.0315	0	39.8113	0	0.542039	16.9438	30.0803
bta-miR-2892	16.5803	2.14508	0.405836	1.11695	0.621493	1.02813	0.711957	0	27.0023	2.43869	0.544503	0	34.8349	0.498018	22.2236	77.659	0.601607
bta-miR-2285w	15.1574	-0.418674	0.852522	-0.011609	0.995296	-0.407065	0.866824	4.83496	2.97956	63.406	0.544503	0	7.18815	1.49406	44.4472	1.41198	25.2675
bta-miR-493	14.4969	-0.126354	0.971024	0.697112	0.818545	-0.823466	0.827127	0	3.35201	48.7738	0	0	0	34.3633	33.0644	25.4157	0
bta-miR-2285c	14.0629	1.30162	0.618284	-0.108194	0.962337	1.40982	0.617568	27.3981	16.5738	0	1.08901	0	1.10587	33.3672	0	22.5917	38.5028
novelmiR_7_70741317	13.2911	-2.28005	0.554407	-1.03404	0.758298	-1.24601	0.765988	0	28.4921	0	62.6179	0	32.6231	0	0	9.17788	0
novelmiR_4_9646179-3	13.0708	1.57738	NA	0.719988	NA	0.857388	NA	30.6214	0	0	0	0	45.3406	0	0	0	54.7462
bta-miR-2478	12.8742	0.509575	0.894576	0.943972	0.77877	-0.434398	0.917076	0	36.8721	0	0	0	27.6467	33.8653	0	30.3576	0
novelmiR_7_60742518	12.2867	0.246631	0.942802	0.845255	0.778389	-0.598624	0.872326	0	10.9871	0	27.2252	0	0	27.889	30.8962	0	25.8691
novelmiR_7_60742520	12.2867	0.246631	0.942802	0.845255	0.778389	-0.598624	0.872326	0	10.9871	0	27.2252	0	0	27.889	30.8962	0	25.8691
bta-miR-2346	11.9569	0.0319257	0.992983	-0.0373477	0.990609	0.0692734	0.985966	0.402913	18.436	0	32.1257	0	40.3642	0	0	28.2396	0
bta-miR-26b	11.7215	0.823004	0.730904	0.401792	0.848047	0.421212	0.870343	11.2816	25.1401	0	1.08901	0	2.21174	2.49009	37.4007	34.5936	3.00803
bta-miR-181b	11.66	-1.33644	0.678237	-0.694451	0.804885	-0.641986	0.854088	24.9806	43.3899	0	1.08901	0	0	0.498018	32.5223	14.1198	0
bta-miR-181c	10.6309	0.0759314	NA	2.06757	NA	-1.99164	NA	0	16.76	0	1.08901	0	75.752	0	0	12.7078	0
novelmiR_11_13984517	9.30824	1.19114	NA	0.178355	NA	1.01278	NA	26.9952	0	0	0	0	0	0	28.186	0	37.9012
novelmiR_29_12872754	9.07265	0.212574	0.955996	1.32719	0.693104	-1.11461	0.7896	0	0	0	21.7801	0	34.2819	18.4267	0	16.2378	0
bta-miR-2881	8.74712	1.3557	NA	0.349217	NA	1.00648	NA	21.7573	0	0	1.08901	0	26.5409	0	1.08408	34.5936	2.40643
bta-miR-450b	8.08563	-0.511164	0.891973	-2.87597	0.385169	2.3648	0.564464	25.3835	28.4921	0	0.544503	0	0	0	5.96242	20.4737	0
bta-miR-142-5p	7.20038	0.348394	NA	1.06867	NA	-0.720271	NA	0.805827	17.3187	0	0	0	0	38.3474	0	15.5318	0
novelmiR_22_56110830	6.53757	0.199568	NA	0.0109687	NA	0.188599	NA	0	0	0	24.5026	0	23.2232	0	0	17.6498	0
bta-miR-2285ac	6.47322	2.09125	NA	2.02084	NA	0.0704138	NA	6.44661	0	0	0	0	34.2819	0	0	24.0037	0
bta-miR-224	6.36476	-0.347775	NA	1.09418	NA	-1.44196	NA	0	16.5738	0	0.544503	0	0	37.3514	0	9.17788	0

## Sheet: TableS2D_novelmiR_Information
Table S2D Information of novel miRNAs identified per tissue
ID1	chr1	start	end	strand	tissue	consensus.mature.sequence
novelmiR_1_108974145	chr1	108974145	108974205	+	IL	aaaaaguucauuuggguuuuc; agaaucugaaugaacuuuuugg
novelmiR_1_127398722	chr1	127398722	127398782	-	IL	ccaaaguucguucggguuuuu
novelmiR_1_1727074	chr1	1727074	1727135	-	IL	caaaaaguuuguuuggguuu; caaaaaguuuguuuggguuuu; caaaaaguuuguuuggguuuuu; cuaaccuggaugaacuuuuugg
novelmiR_1_22783942	chr1	22783942	22784015	+	IL	gggacugugauggccggaga; gggacugugauggccggagaga
novelmiR_1_37082106	chr1	37082106	37082152	-	IL	acaaccugaaugaacuuuuugg
novelmiR_1_82631541	chr1	82631541	82631613	+	IL	gccgcgccgggccgcgcc; gccgcgccgggccgcgccg
novelmiR_2_129449641	chr2	129449641	129449698	-	IL	agaaauccgaacgaacuuuuug; gaaauccgaacgaacuuuuug
novelmiR_2_4151903	chr2	4151903	4151960	-	IL	ugaaccagccuugggacugaga
novelmiR_2_96489790	chr2	96489790	96489850	-	IL	aaaaacuugaaugaaccuuuugg; aaaacuugaaugaaccuuuugg; aaacuugaaugaaccuuuugg
novelmiR_3_114562016	chr3	114562016	114562066	-	IL	cccgcgagggggcggggcg; ccgcgagggggcggggcg
novelmiR_3_12527241.2	chr3	12527241	12527300	+	IL	caaaucugaaugaacuuuuug
novelmiR_3_12569523.2	chr3	12569523	12569582	+	IL	caaaucugaaugaacuuuuug
novelmiR_3_16453298	chr3	16453298	16453350	+	IL	ccuggccggggcucugggcc; cuggccggggcucugggcc; uccuggccggggcucugggcc; uggccggggcucugggcc; uuccuggccggggcucugggcc
novelmiR_3_19792957	chr3	19792957	19793014	+	IL	cuuucccgggcuggcugggcu; ucccgggcuggcugggcu; uucccgggcuggcugggcu; uuucccgggcuggcugggcu
novelmiR_3_8811959	chr3	8811959	8812023	+	IL	gaccagugcgaggccugugg; gaccagugcgaggccuguggg; gaccagugcgaggccuguggga; gaccagugcgaggccugugggag; ucacaggccacccacuucucau
novelmiR_3_93966867	chr3	93966867	93966927	+	IL	aaaaaccugaaugacccuuuugg; aaaaccugaaugacccuuuugg
novelmiR_3_99218006	chr3	99218006	99218072	+	IL	aggugaugaugaggucugagcccu; ggugaugaugaggucugagcccu
novelmiR_3_99250536	chr3	99250536	99250602	+	IL	aggugaugaugaggucugagcccu; ggugaugaugaggucugagcccu
novelmiR_4_118359080.2	chr4	118359080	118359139	+	IL	ucggggcccagggccggugugu
novelmiR_4_85912823.1	chr4	85912823	85912882	-	IL	aaaacccugaugaacuuuuuga
novelmiR_4_91904415	chr4	91904415	91904474	+	IL	aaaaaccugaugaacuuuuugg; aaaaccugaugaacuuuuugg
novelmiR_4_9646179.1	chr4	9646179	9646237	+	IL	agaguucccugaacagcaag
novelmiR_5_109588749	chr5	109588749	109588808	+	IL	aagggaccugaaugaacuuuuug
novelmiR_5_28440512	chr5	28440512	28440569	+	IL	ugucuccuggccccggccugcagg
novelmiR_5_35523721	chr5	35523721	35523795	-	IL	gggguggcuggcucuggagc
novelmiR_5_67169482.1	chr5	67169482	67169540	-	IL	aaaaccugaaugaacuauuugg
novelmiR_6_104285769	chr6	104285769	104285823	-	IL	ccggcuggugagcccgagaacuc; cuggugagcccgagaacuc; gcuggugagcccgagaacuc; uggugagcccgagaacuc
novelmiR_6_43650994	chr6	43650994	43651052	+	IL	aacccgaaugaacuuuuug; aauaacccgaaugaacuuuuug; auaacccgaaugaacuuuuug
novelmiR_6_49954223	chr6	49954223	49954294	+	IL	ccgccccccccgccucccc; cgccccccccgccucccc
novelmiR_7_106360477	chr7	106360477	106360540	-	IL	aaggacugauaccugcaccggg; aaggacugauaccugcaccgggg; aaggacugauaccugcaccggggc
novelmiR_7_19542122	chr7	19542122	19542180	+	IL	aaaaguuugguuggguuuuu; aaaaguuugguuggguuuuuc; aaaaguuugguuggguuuuucu
novelmiR_7_60742520	chr7	60742520	60742580	+	IL	ugagauacgacugaaguga; ugagauacgacugaagugacu; ugagauacgacugaagugacuu; ugagauacgacugaagugacuua
novelmiR_7_61560778	chr7	61560778	61560841	+	IL	ugggauggcccugggcugag; ugggauggcccugggcugagc; ugggauggcccugggcugagcu
novelmiR_7_70741317	chr7	70741317	70741379	-	IL	aaaacugggcugaacuuuuuggc; aaacugggcugaacuuuuuggc; aacugggcugaacuuuuuggc
novelmiR_8_101955577	chr8	101955577	101955637	-	IL	aaaaccugaaugaacuauuugg; aaaccugaaugaacuauuugg
novelmiR_8_21980326.1	chr8	21980326	21980385	-	IL	aaaaguucguuuggguuuugcu
novelmiR_8_41653036	chr8	41653036	41653101	+	IL	aaccucaaaugaacuuucuggcc
novelmiR_8_53179161	chr8	53179161	53179202	+	IL	aagagcuggagaggcggc
novelmiR_8_70911321	chr8	70911321	70911379	-	IL	aaaaguucguuuggguuuu; aaaaguucguuuggguuuuu; aaaaguucguuuggguuuuuc; aaaaguucguuuggguuuuucc
novelmiR_8_98512268	chr8	98512268	98512327	-	IL	acaaccugaaugaacuuuuugg
novelmiR_9_84295098	chr9	84295098	84295157	-	IL	aaacccugaaugaacuuuuugg; gaaacccugaaugaacuuuuugg
novelmiR_10_17381553.1	chr10	17381553	17381608	-	IL	aaaacccugaugaacuuuuug
novelmiR_10_18690143.1	chr10	18690143	18690203	-	IL	aaggacccaaaugaacuuuuugg; aggacccaaaugaacuuuuugg
novelmiR_10_18872629.1	chr10	18872629	18872689	-	IL	aaggacccaaaugaacuuuuugg; aggacccaaaugaacuuuuugg
novelmiR_10_20364041.1	chr10	20364041	20364100	-	IL	aaaaccugcaugaacuuuuugg
novelmiR_10_33731080	chr10	33731080	33731139	-	IL	auaaccugaaugaacuuuuugg
novelmiR_10_36317354	chr10	36317354	36317416	+	IL	ucccuuccuguggucuggcu; ucccuuccuguggucuggcucc; ucccuuccuguggucuggcuccu
novelmiR_10_86624978.1	chr10	86624978	86625037	+	IL	uggacaggccaagccgcugugc
novelmiR_11_106207726	chr11	106207726	106207786	-	IL	ucccaaggcccagcccgugg; ucccaaggcccagcccguggc; ucccaaggcccagcccguggca; ucccaaggcccagcccguggcag; ucccaaggcccagcccguggcagg
novelmiR_11_106730472	chr11	106730472	106730507	+	IL	gugaacuaugccugggca
novelmiR_11_2568960	chr11	2568960	2569027	+	IL	acaccaagcuguaggucugagc; acaccaagcuguaggucugagcc; acaccaagcuguaggucugagccu
novelmiR_11_42397623	chr11	42397623	42397682	-	IL	ggaaccugaaugaacuuuuugg
novelmiR_11_46958401	chr11	46958401	46958444	-	IL	uaccuguccuccaggagcu
novelmiR_11_48813761.2	chr11	48813761	48813820	+	IL	aaaacccgaaggaacuuuuug
novelmiR_11_72585221	chr11	72585221	72585276	-	IL	aaccgcgaguggcugaaccuug
novelmiR_11_78607320	chr11	78607320	78607385	+	IL	uccuuuucccgccugugccgccu
novelmiR_11_88555110	chr11	88555110	88555168	+	IL	aaaggccugaaugaacuuuuug; aaggccugaaugaacuuuuug; gaaaggccugaaugaacuuuuug
novelmiR_12_76309468.1	chr12	76309468	76309526	+	IL	aaacaccgggacgaacuuuuug
novelmiR_12_79064549	chr12	79064549	79064622	+	IL	aaaggccugaaugaacuuuuugg; aaggccugaaugaacuuuuugg
novelmiR_13_10242605.1	chr13	10242605	10242657	-	IL	aaaucccacccuaugagag
novelmiR_13_21520934	chr13	21520934	21520994	-	IL	auaaccugaaugaacuuuuugg
novelmiR_13_31593808.1	chr13	31593808	31593867	-	IL	aaaaccgggaugaauuuuuugg; aaaccgggaugaauuuuuugg
novelmiR_13_31593809	chr13	31593809	31593868	-	IL	aaaaccgggaugaauuuuuug; aaaccgggaugaauuuuuug
novelmiR_13_34738220	chr13	34738220	34738271	+	IL	acaaaguucguuuggguuuu
novelmiR_13_38988077	chr13	38988077	38988147	+	IL	acuugcugagugaccucccugcu; cuugcugagugaccucccugcu
novelmiR_13_39793294	chr13	39793294	39793354	+	IL	aaaaacuugaaugaaccuuuugg; aaaacuugaaugaaccuuuugg; aaacuugaaugaaccuuuugg
novelmiR_14_23235903	chr14	23235903	23235961	+	IL	aaaccggaaugaacuuuuugg; caaaccggaaugaacuuuuugg
novelmiR_14_29124376	chr14	29124376	29124433	-	IL	caagguccgcugugaacacgg; ucaagguccgcugugaacacgg
novelmiR_15_29890849.1	chr15	29890849	29890903	-	IL	ucuccccuuccucccugcccagg
novelmiR_15_44307105	chr15	44307105	44307165	+	IL	aaaacccgaaggaacuuuuuugg; aaacccgaaggaacuuuuuugg
novelmiR_15_67560019	chr15	67560019	67560078	-	IL	aaaaccugaaugaaccuuuugg; caaaaccugaaugaaccuuuugg
novelmiR_15_77121194	chr15	77121194	77121260	-	IL	ggcggggcugugggcagccuga; gggcggggcugugggcagccuga
novelmiR_16_19928658	chr16	19928658	19928716	-	IL	aaaaaaccgaguggacuuuuug; aaaaaccgaguggacuuuuug
novelmiR_16_20425138	chr16	20425138	20425198	-	IL	aaaaaguuugcuuggguuu; aaaauccgagugaacuuuuugg; gaaaauccgagugaacuuuuugg
novelmiR_16_20425139	chr16	20425139	20425197	-	IL	aaaauccgagugaacuuuuug; aauccgagugaacuuuuug; gaaaauccgagugaacuuuuug
novelmiR_16_61442534	chr16	61442534	61442592	+	IL	aaaaguucguuuggguuuuu; aaaaguucguuuggguuuuuc; aaaaguucguuuggguuuuucu
novelmiR_16_79298697	chr16	79298697	79298746	-	IL	ccucccgccccccccgcc; cgccucccgccccccccgcc; gccucccgccccccccgcc
novelmiR_17_15551146	chr17	15551146	15551203	-	IL	ggaaccugaaugaacuuuuugg
novelmiR_17_53510870	chr17	53510870	53510934	+	IL	auggacuguggugccuggcuc; cauggacuguggugccuggcuc; ccauggacuguggugccuggcuc; uggacuguggugccuggcuc; uuccauggacuguggugccuggcuc
novelmiR_17_60624769	chr17	60624769	60624831	-	IL	gaugaggcucagcgagcccug; gaugaggcucagcgagcccugg; gaugaggcucagcgagcccuggg; gaugaggcucagcgagcccuggga; gaugaggcucagcgagcccugggaa
novelmiR_17_60624771.1	chr17	60624771	60624832	+	IL	gaugaggcucagcgagcccuggu
novelmiR_17_70143917	chr17	70143917	70143980	+	IL	cggcggcggcgccggggcg; gcggcggcggcgccggggcg; ggcggcggcgccggggcg; ggcggcggcggcgccggggcg
novelmiR_18_48382179	chr18	48382179	48382232	+	IL	cuugccuugggacccaggggac; uugccuugggacccaggggac
novelmiR_18_62133235	chr18	62133235	62133291	-	IL	gcgcugagccucuggcccccagu; ggcgcugagccucuggcccccagu
novelmiR_19_20165019	chr19	20165019	20165071	+	IL	aggcacgggcuguggggcc; aggcacgggcuguggggccu; aggcacgggcuguggggccuu; aggcacgggcuguggggccuucg
novelmiR_19_23377237	chr19	23377237	23377287	-	IL	acugaaggccuugcaccucuga; acugaaggccuugcaccucugaa; acugaaggccuugcaccucugaau; acugaaggccuugcaccucugaaug
novelmiR_19_40007141.1	chr19	40007141	40007200	+	IL	cggccccagagugggaggacugu
novelmiR_19_52237416	chr19	52237416	52237476	-	IL	aacuguuaggaggcuuggcugc; caacuguuaggaggcuuggcugc
novelmiR_20_15915255	chr20	15915255	15915309	-	IL	aauccaagugaacuuuuuggcc; auccaagugaacuuuuuggcc; uccaagugaacuuuuuggcc
novelmiR_20_42016363.1	chr20	42016363	42016424	+	IL	ucuugggccccacccccggagacu
novelmiR_21_16052250	chr21	16052250	16052308	-	IL	aaaaacccggaugaacuuuuug; aaaacccggaugaacuuuuug; aaacccggaugaacuuuuug
novelmiR_21_17783366	chr21	17783366	17783425	-	IL	agaaucugaaugaacuuuuugg
novelmiR_21_68645108	chr21	68645108	68645164	+	IL	gugaaauguuuaggaccacu; ugaaauguuuaggaccacu; ugugaaauguuuaggaccacu
novelmiR_22_13887295	chr22	13887295	13887356	-	IL	aauaccugaaugaacuuuuugg; auaccugaaugaacuuuuugg
novelmiR_22_56110830	chr22	56110830	56110892	+	IL	ugagaguucccuguucugga; ugagaguucccuguucuggau; ugagaguucccuguucuggaug; ugagaguucccuguucuggaugu
novelmiR_23_14116595	chr23	14116595	14116641	+	IL	aaccugaaugaacuuuuugg; auaaccugaaugaacuuuuugg
novelmiR_23_43382369	chr23	43382369	43382429	+	IL	aaaccugacugaacuuuuugg; gaaaccugacugaacuuuuugg
novelmiR_23_50820706	chr23	50820706	50820771	+	IL	agggagcugggcgggcggg; cagggagcugggcgggcggg
novelmiR_24_45589214	chr24	45589214	45589269	-	IL	gaggaauguggaaggcgg; gaggaauguggaaggcggc
novelmiR_24_47959331.1	chr24	47959331	47959389	-	IL	aaaccugaaagaacuuuuugg; gaaaccugaaagaacuuuuugg
novelmiR_26_10928073	chr26	10928073	10928129	-	IL	aauucugacagacuggagucuga; auucugacagacuggagucuga
novelmiR_26_14604705	chr26	14604705	14604765	+	IL	aaaaauguuuguuuggguuuu; aaaaauguuuguuuggguuuuu
novelmiR_26_25629341.1	chr26	25629341	25629395	-	IL	uccuuuucccgccugugccgccu
novelmiR_26_26324718.1	chr26	26324718	26324777	+	IL	aaaaaccgaaugaacuuuuug; aaaaaguuuguuugggauuuu
novelmiR_27_6765014	chr27	6765014	6765076	+	IL	cucuggagccucuggagcc; cucuggagccucuggagccc
novelmiR_28_24750919	chr28	24750919	24750975	+	IL	augcgguagagcaucagagaa; cgguagagcaucagagaa; ugcgguagagcaucagagaa
novelmiR_28_33317093.1	chr28	33317093	33317148	-	IL	aaacccugaacgaacuuuuugg
novelmiR_28_8553715	chr28	8553715	8553777	-	IL	uucggcgccaccacccugcgg; uucggcgccaccacccugcggg; uucggcgccaccacccugcgggu; uucggcgccaccacccugcgggucg
novelmiR_29_12872754	chr29	12872754	12872814	+	IL	ugagagacgugaccuuguuu; ugagagacgugaccuuguuuu; ugagagacgugaccuuguuuug; ugagagacgugaccuuguuuugu
novelmiR_29_36041628.1	chr29	36041628	36041684	-	IL	ggcucuguugaauauggccccu
novelmiR_29_42586688	chr29	42586688	42586742	+	IL	cuccucccgcccccccgc
novelmiR_X_100145762	chrX	100145762	100145811	+	IL	aaacccgaacgaacuuuuugg; caaacccgaacgaacuuuuugg
novelmiR_X_104619210	chrX	104619210	104619269	+	IL	gaaaaguucguuuggguuuu; gaaaaguucguuuggguuuuc; gaaaaguucguuuggguuuucu
novelmiR_X_129914772	chrX	129914772	129914834	-	IL	aaaaauguuuguuuggguuuu; aaaaauguuuguuuggguuuuu
novelmiR_X_30040436	chrX	30040436	30040494	-	IL	auuggcaugucuuggaaugaa; gauuggcaugucuuggaaugaa; ugauuggcaugucuuggaaugaa
novelmiR_X_37488592	chrX	37488592	37488652	-	IL	agaacugaguccuuuggaaaaga; gaacugaguccuuuggaaaaga
novelmiR_X_55846706	chrX	55846706	55846765	+	IL	aaaccugaaugaacuuuuugg; caaaccugaaugaacuuuuugg
novelmiR_1_108974145	chr1	108974145	108974205	+	ILLN	guucauuggccugagaau
novelmiR_1_156362192	chr1	156362192	156362244	-	ILLN	guguacccucccuuagcaggcaacc
novelmiR_1_1727074	chr1	1727074	1727135	-	ILLN	uggguugugggcaggggg
novelmiR_1_80474089	chr1	80474089	80474157	+	ILLN	gacuggucccugguggucua
novelmiR_1_82631541	chr1	82631541	82631613	+	ILLN	aaaaaguucauuuggguuuuc; agaaucugaaugaacuuuuugg
novelmiR_2_118439373	chr2	118439373	118439458	-	ILLN	aagaaucugaaugaacuuuuug
novelmiR_2_118439375	chr2	118439375	118439460	+	ILLN	aagaaucugaaugaacuuuuu; agaaucugaaugaacuuuuu
novelmiR_2_129449644	chr2	129449644	129449695	-	ILLN	uuccucccccgucgggcc
novelmiR_2_96489790	chr2	96489790	96489850	-	ILLN	agucucacuccggguuccggcug
novelmiR_3_19088950	chr3	19088950	19089033	-	ILLN	aaaaaucugaaggaacuuuuugu
novelmiR_3_2790820.4	chr3	2790820	2790877	+	ILLN	acuucgugccccgggcagcc
novelmiR_3_8811959	chr3	8811959	8812023	+	ILLN	cggcuuccugagcggccccgac
novelmiR_3_8969579	chr3	8969579	8969657	+	ILLN	cucggcuuccugagcggccc; uucucggcuuccugagcggccc
novelmiR_3_93966867	chr3	93966867	93966927	+	ILLN	ggggacaaagaagcucuucuu
novelmiR_4_118359080.2	chr4	118359080	118359139	+	ILLN	cucaccaggcuccucugucca
novelmiR_4_76631205	chr4	76631205	76631274	+	ILLN	agacuuggagcaaggcccgcuga
novelmiR_4_85912823.1	chr4	85912823	85912882	-	ILLN	agcccaagaccauacauuaggu
novelmiR_5_100498443	chr5	100498443	100498489	-	ILLN	caccuagugcauggucuugggc
novelmiR_5_110467137	chr5	110467137	110467199	-	ILLN	gugggugcuguggccaug
novelmiR_5_28440512	chr5	28440512	28440569	+	ILLN	ccugcuggagauucugau
novelmiR_5_35523721	chr5	35523721	35523795	-	ILLN	acagcaccugcuggagauucuga
novelmiR_5_46203299	chr5	46203299	46203352	+	ILLN	gggcgggcgggggcgggg
novelmiR_5_74734236	chr5	74734236	74734299	-	ILLN	aaacccagaugaacucuuuggc
novelmiR_7_11294443.2	chr7	11294443	11294501	+	ILLN	aaacccagaugaacucuuuggc
novelmiR_7_19542122	chr7	19542122	19542180	+	ILLN	aaacccagaugaacucuuuggc
novelmiR_7_45889766	chr7	45889766	45889827	+	ILLN	aaacccagaugaacucuuug
novelmiR_7_60742520	chr7	60742520	60742580	+	ILLN	aaacccagaugaacucuuug
novelmiR_7_70741317	chr7	70741317	70741379	-	ILLN	cuggccccggcugcggagcucc
novelmiR_8_68231372	chr8	68231372	68231432	-	ILLN	aaaaaguucguuugaguuuucu
novelmiR_10_13047659	chr10	13047659	13047710	-	ILLN	aaaaaguucguuugaguuuucu
novelmiR_10_16422268	chr10	16422268	16422324	+	ILLN	cggcugguucccgcucuccguc
novelmiR_10_17381553.1	chr10	17381553	17381608	-	ILLN	gcucgagaguuguggagac
novelmiR_10_18690143.1	chr10	18690143	18690203	-	ILLN	ggagcucgagaguugugg
novelmiR_10_18872629.1	chr10	18872629	18872689	-	ILLN	cucggcucggcugguuccc; gagcucgagaguugugga; gagcucgagaguuguggag
novelmiR_10_20364041.1	chr10	20364041	20364100	-	ILLN	cucggcucggcugguucc
novelmiR_10_42856196	chr10	42856196	42856257	+	ILLN	aguggcugagcugagcug
novelmiR_10_76975160	chr10	76975160	76975213	-	ILLN	uggcccagggaagauguccagaa
novelmiR_10_86624978.1	chr10	86624978	86625037	+	ILLN	cugcugcuggugcucacc
novelmiR_10_9344147	chr10	9344147	9344223	-	ILLN	ccugggccugugagaacc
novelmiR_11_13984517	chr11	13984517	13984583	+	ILLN	ugcuggacuggugacugu
novelmiR_11_2568960	chr11	2568960	2569027	+	ILLN	gagaugggauggaguaagcuc
novelmiR_11_48813761.2	chr11	48813761	48813820	+	ILLN	ccaaaguucguucggguuuuu
novelmiR_11_67754985	chr11	67754985	67755043	-	ILLN	ccaaaguucguucggguuuuu
novelmiR_11_78607321	chr11	78607321	78607384	+	ILLN	ccaaaguucguucggguuuuu
novelmiR_12_76309468.1	chr12	76309468	76309526	+	ILLN	ccaaaguucguucggguuuuu
novelmiR_13_10242605.1	chr13	10242605	10242657	-	ILLN	aauccucugaugucccugggcc
novelmiR_13_31593808.1	chr13	31593808	31593867	-	ILLN	ucugccgugucuuccguggcug
novelmiR_13_38988077	chr13	38988077	38988147	+	ILLN	gugggcugaguuggggcaggc
novelmiR_13_39567358	chr13	39567358	39567418	-	ILLN	ugggcugaguuggggcaggc
novelmiR_13_39793294	chr13	39793294	39793354	+	ILLN	gcugaguuggggcaggccug
novelmiR_13_59841026.1	chr13	59841026	59841085	-	ILLN	auccucagguuccggauggg
novelmiR_14_23235903	chr14	23235903	23235961	+	ILLN	uuguguguggcuggccug
novelmiR_14_29124376	chr14	29124376	29124433	-	ILLN	uugguaacuaagacuucu
novelmiR_14_8041469	chr14	8041469	8041527	-	ILLN	cgggaaggugaagagcuu; gcaccgcgggaaggugaagagcuu; ggcaccgcgggaaggugaagagcuu
novelmiR_16_19928657.1	chr16	19928657	19928716	-	ILLN	gcgggaaggugaagagcu
novelmiR_16_61442534	chr16	61442534	61442592	+	ILLN	cucuacuuagaaccccgaguu
novelmiR_16_63478540	chr16	63478540	63478623	-	ILLN	caaggggcugcugacacaaaggga
novelmiR_16_69287685	chr16	69287685	69287741	-	ILLN	cuggcugaaggcagagaa
novelmiR_17_56025565	chr17	56025565	56025624	-	ILLN	ucuuucuggugauucugaugcaguc
novelmiR_17_60624769	chr17	60624769	60624831	-	ILLN	gugaaaggccuguggcugcgcccu
novelmiR_17_60624771.1	chr17	60624771	60624832	+	ILLN	gggcgggcggggccgggg
novelmiR_17_70143917	chr17	70143917	70143980	+	ILLN	cggacuggcccgaggggc
novelmiR_18_48382179	chr18	48382179	48382232	+	ILLN	gugguggagcugggcuuc
novelmiR_19_23377237	chr19	23377237	23377287	-	ILLN	cuggggagagggagaugggu
novelmiR_19_52237416	chr19	52237416	52237476	-	ILLN	gcuggucuggcugggcuu
novelmiR_19_62767810	chr19	62767810	62767868	+	ILLN	acuuccccuggcaccaagcacugag
novelmiR_19_9308177	chr19	9308177	9308234	+	ILLN	gagguggagggcugggucu
novelmiR_20_15915255	chr20	15915255	15915309	-	ILLN	gaccgacuugcuuccccu
novelmiR_20_42016363.1	chr20	42016363	42016424	+	ILLN	cucuuuguguagugagcu
novelmiR_21_16052249	chr21	16052249	16052309	-	ILLN	uaaaaagcguaagauuucccu
novelmiR_21_17783366	chr21	17783366	17783425	-	ILLN	cccccgaaggcggacugg
novelmiR_21_2254584.1	chr21	2254584	2254642	+	ILLN	agagaugaagcacuggagc
novelmiR_21_68244209	chr21	68244209	68244277	+	ILLN	ugagaacugggggcugacuuccu
novelmiR_21_68645105	chr21	68645105	68645167	+	ILLN	gugagaacugggggcugac
novelmiR_22_13887295	chr22	13887295	13887356	-	ILLN	aggaggaagcggccugaa
novelmiR_22_56110830	chr22	56110830	56110892	+	ILLN	uggcugcagauccuggcuccu
novelmiR_23_14116595	chr23	14116595	14116641	+	ILLN	cccugggcugggcuuucugagc
novelmiR_23_27534896.1	chr23	27534896	27534955	+	ILLN	aggaugggccugugugacu
novelmiR_24_32449837	chr24	32449837	32449891	+	ILLN	ggaggacgaguguucagg
novelmiR_24_47959331.1	chr24	47959331	47959389	-	ILLN	ugagcuccaccucuggcgcc
novelmiR_25_11826785	chr25	11826785	11826867	+	ILLN	acuccgagccgggccgaggaa
novelmiR_25_24747246	chr25	24747246	24747304	+	ILLN	cagccaagcuucuccaucca
novelmiR_25_38043179	chr25	38043179	38043240	-	ILLN	gugcggagagucgggccg
novelmiR_26_25629342	chr26	25629342	25629405	-	ILLN	uggccagggcccggggag
novelmiR_26_34922974	chr26	34922974	34923036	-	ILLN	ggguccccagagccagcc; guccuggccuugggguccucc
novelmiR_27_36572784	chr27	36572784	36572848	+	ILLN	gguccuggccuuggggucc
novelmiR_28_13594954	chr28	13594954	13595013	-	ILLN	ccugugaccauggaggcc
novelmiR_28_24750917	chr28	24750917	24750977	+	ILLN	agagggaagguggaaaaccgaug
novelmiR_28_24750919	chr28	24750919	24750975	+	ILLN	gaggaaacagaggccuagagc
novelmiR_28_27880805	chr28	27880805	27880858	-	ILLN	ugauugccaggaggacagugagg
novelmiR_28_33317093.1	chr28	33317093	33317148	-	ILLN	aagguugucuugguugucucu
novelmiR_28_8553715	chr28	8553715	8553777	-	ILLN	gauggcagcagaaugagcgc
novelmiR_29_12872754	chr29	12872754	12872814	+	ILLN	agacugggacuggcugccu
novelmiR_X_104619210	chrX	104619210	104619269	+	ILLN	gccaaggagcugcuguggaucc
novelmiR_X_22600136	chrX	22600136	22600211	-	ILLN	ugcuggacggggauucccacu
novelmiR_X_30040436	chrX	30040436	30040494	-	ILLN	uggagaaaagcugggcucu
novelmiR_X_37488592	chrX	37488592	37488652	-	ILLN	ugggaggguccugggauugc
novelmiR_5_67366531	chr5	67366531	67366589	+	ILLN	cuccacaugguaggaacu
novelmiR_7_60742518	chr7	60742518	60742578	-	ILLN	ccugccuugaccugagcug
novelmiR_8_76276272	chr8	76276272	76276330	+	ILLN	agcgcggcugccuaggcagc
novelmiR_13_10242603	chr13	10242603	10242659	-	ILLN	uguucaggucucugggcc
novelmiR_17_72841714	chr17	72841714	72841770	-	ILLN	ugugaccacagaacugggcugugcu
novelmiR_19_22598458	chr19	22598458	22598503	-	ILLN	ggguugggcgcugagcugugc
novelmiR_3_2790820.4	chr3	2790820	2790877	+	Liver	guucauuggccugagaau
novelmiR_3_99218006	chr3	99218006	99218072	+	Liver	guguacccucccuuagcaggcaacc
novelmiR_3_99218009	chr3	99218009	99218069	+	Liver	uggguugugggcaggggg
novelmiR_3_99250536	chr3	99250536	99250602	+	Liver	gacuggucccugguggucua
novelmiR_3_99250539	chr3	99250539	99250599	+	Liver	aaaaaguucauuuggguuuuc; agaaucugaaugaacuuuuugg
novelmiR_4_85912823.1	chr4	85912823	85912882	-	Liver	aagaaucugaaugaacuuuuug
novelmiR_4_9646179.3	chr4	9646179	9646240	+	Liver	aagaaucugaaugaacuuuuu; agaaucugaaugaacuuuuu
novelmiR_7_60742520	chr7	60742520	60742580	+	Liver	uuccucccccgucgggcc
novelmiR_7_70741317	chr7	70741317	70741379	-	Liver	agucucacuccggguuccggcug
novelmiR_10_20364041.1	chr10	20364041	20364100	-	Liver	aaaaaucugaaggaacuuuuugu
novelmiR_10_9344147	chr10	9344147	9344223	-	Liver	acuucgugccccgggcagcc
novelmiR_11_13984517	chr11	13984517	13984583	+	Liver	cggcuuccugagcggccccgac
novelmiR_14_60241539	chr14	60241539	60241600	+	Liver	cucggcuuccugagcggccc; uucucggcuuccugagcggccc
novelmiR_18_48382179	chr18	48382179	48382232	+	Liver	ggggacaaagaagcucuucuu
novelmiR_22_56110830	chr22	56110830	56110892	+	Liver	cucaccaggcuccucugucca
novelmiR_28_33317093.1	chr28	33317093	33317148	-	Liver	agacuuggagcaaggcccgcuga
novelmiR_28_8553715	chr28	8553715	8553777	-	Liver	agcccaagaccauacauuaggu
novelmiR_29_12872754	chr29	12872754	12872814	+	Liver	caccuagugcauggucuugggc
novelmiR_X_113209117	chrX	113209117	113209179	-	Liver	gugggugcuguggccaug
novelmiR_5_67366531	chr5	67366531	67366589	+	Liver	ccugcuggagauucugau
novelmiR_7_60742518	chr7	60742518	60742578	-	Liver	acagcaccugcuggagauucuga
