# Supplementary material for: MicroRNA-mediated regulatory mechanisms in cow’s ileum and ileum lymph node in response to Mycobacterium avium subspecies paratuberculosis infection
Source: Sci Rep. 2025 Dec 3;15:43030. doi: 10.1038/s41598-025-23969-x (PMC12675627; doi:10.1038/s41598-025-23969-x)
Supplement: Supplementary file 5 — Supplementary Material 5 [file 41598_2025_23969_MOESM5_ESM.xlsx]

## Sheet: Table S6A_IL_JDPvsHC
Table S5A Functional enrichment results for DE miRNAs in IL identified between JDP and HC group
ID	Term	Ontology Source	Term PValue	Term PValue Corrected with Benjamini-Hochberg	Group PValue	Group PValue Corrected with Benjamini-Hochberg	GOLevels	GOGroups	% Associated Genes	Nr. Genes	Associated Genes Found		Row Labels	Count of GOGroups
GO:0004896	cytokine receptor activity	GO_BiologicalProcess	0.000293923	0.0049967	0.00144499	0.0051607	[5, 6, 7]	Group15	7.77778	7	[IL10RA, IL17RD, IL17RE, IL27RA, IL4R, IL6R, IL7R]		Group00	1
GO:0007264	small GTPase mediated signal transduction	GO_BiologicalProcess	0.000390274	0.00530772	0.000390274	0.00325228	[4, 5, 6]	Group13	4.10557	14	[ARF6, ARHGAP24, ARHGDIB, ARL3, CDC42SE1, CYTH1, DOK1, ELMO1, F2RL2, LIPA, NRAS, RALGPS1, RAP2C, RASGRP3]		Group01	1
GO:0007265	Ras protein signal transduction	GO_BiologicalProcess	0.000470369	0.00533085	0.000390274	0.00325228	[5, 6, 7]	Group13	4.47761	12	[ARF6, ARHGAP24, ARHGDIB, CDC42SE1, CYTH1, DOK1, ELMO1, F2RL2, NRAS, RALGPS1, RAP2C, RASGRP3]		Group02	1
KEGG:04142	Lysosome	KEGG	0.000630677	0.00536075	0.000630677	0.00394173	[-1]	Group05	6.01504	8	[ACP5, CTSZ, GAA, GGA2, LAMP2, LIPA, LITAF, PPT1]		Group03	1
GO:0006898	receptor-mediated endocytosis	GO_BiologicalProcess	0.000571132	0.00554814	0.000813453	0.00406726	[4, 6]	Group20	5.4878	9	[ACHE, ANKRD13A, CXCL16, EPS15, ITGB2, LDLRAD3, PPT1, SYK, TFRC]		Group04	1
GO:0008015	blood circulation	GO_BiologicalProcess	0.000272271	0.00617147	0.000114139	0.00285347	[4]	Group24	4.48276	13	[ADORA2B, ADRA1A, AGTR2, AGTRAP, COMP, FKBP1B, GAA, GCH1, PLN, PTP4A2, SCN4B, SH3GL2, TMEM161B]		Group05	1
GO:0001558	regulation of cell growth	GO_BiologicalProcess	0.000930593	0.00632803	0.000152908	0.00191135	[3, 4, 5]	Group22	4.71698	10	[CDKL5, CDKN2AIP, CDKN2C, CXCL16, EIF4G2, NTN1, OSGIN2, PPT1, SEMA4C, SEMA6A]		Group06	1
GO:0010459	negative regulation of heart rate	GO_BiologicalProcess	9.48931e-05	0.00645273	0.000114139	0.00285347	[4, 5, 6, 7, 8]	Group24	42.8571	3	[ADRA1A, FKBP1B, PLN]		Group07	1
GO:0008016	regulation of heart contraction	GO_BiologicalProcess	0.00115355	0.00653679	0.000114139	0.00285347	[5, 6]	Group24	6.19469	7	[ADRA1A, FKBP1B, GAA, GCH1, PLN, SCN4B, TMEM161B]		Group08	1
GO:0045926	negative regulation of growth	GO_BiologicalProcess	0.000882982	0.00667142	0.000152908	0.00191135	[2, 3, 4]	Group22	5.71429	8	[CDKN2AIP, CDKN2C, NTN1, OSGIN2, PPT1, SEMA4C, SEMA6A, WWC2]		Group09	1
GO:0043304	regulation of mast cell degranulation	GO_BiologicalProcess	0.00113396	0.00700991	0.00234665	0.00651847	[5, 6, 7, 8, 9, 10]	Group23	20	3	[CD84, SYK, VAMP8]		Group10	1
GO:0002026	regulation of the force of heart contraction	GO_BiologicalProcess	0.00113396	0.00700991	0.000114139	0.00285347	[3, 6, 7]	Group24	20	3	[ADRA1A, GAA, PLN]		Group11	2
GO:0032410	negative regulation of transporter activity	GO_BiologicalProcess	0.000222988	0.00758159	0.000114139	0.00285347	[3, 4, 5, 6]	Group24	33.3333	3	[FKBP1B, PLN, PPIF]		Group12	2
GO:0032496	response to lipopolysaccharide	GO_BiologicalProcess	0.0017667	0.00924119	0.00124352	0.00518131	[4, 5, 7]	Group18	5.12821	8	[CD180, GCH1, IRAK2, LITAF, MALT1, PDCD4, PELI1, VIM]		Group13	2
GO:0016482	cytosolic transport	GO_BiologicalProcess	0.00198968	0.00966417	0.00198968	0.00621776	[4, 5]	Group10	6.52174	6	[ARL8B, EPS15, HEATR5A, KLHL20, RCSD1, SNX8]		Group14	2
GO:0003755	peptidyl-prolyl cis-trans isomerase activity	GO_MolecularFunction	0.00220908	0.0100145	0.000114139	0.00285347	[3, 4]	Group24	10.2564	4	[FKBP1B, FKBP5, PPIF, PPIL1]		Group15	2
GO:0002703	regulation of leukocyte mediated immunity	GO_BiologicalProcess	0.00260317	0.0110635	0.00234665	0.00651847	[4, 5]	Group23	4.81928	8	[CD1A, CD84, CLEC4G, IL27RA, IL7R, MALT1, SYK, VAMP8]		Group16	2
GO:1904063	negative regulation of cation transmembrane transport	GO_BiologicalProcess	0.00311267	0.0111401	0.000114139	0.00285347	[5, 6, 7, 8]	Group24	14.2857	3	[FKBP1B, PLN, PPIF]		Group17	3
GO:0099106	ion channel regulator activity	GO_MolecularFunction	0.00302863	0.0114415	0.00302863	0.00688326	[4]	Group12	6	6	[FKBP1B, KCNIP4, LAMP2, SCN4B, TMEM168, VAMP8]		Group18	3
GO:0016234	inclusion body	GO_CellularComponent	0.00290802	0.0116321	0.00290802	0.00727005	[3]	Group08	9.52381	4	[EPS15, KLHL14, NXF1, ZBTB14]		Group19	3
GO:0060047	heart contraction	GO_BiologicalProcess	0.0035927	0.0122152	0.000114139	0.00285347	[5]	Group24	5.07246	7	[ADRA1A, FKBP1B, GAA, GCH1, PLN, SCN4B, TMEM161B]		Group20	4
GO:0006892	post-Golgi vesicle-mediated transport	GO_BiologicalProcess	0.0042683	0.0126193	0.0042683	0.00889229	[4, 6]	Group11	6.66667	5	[ARL3, EPS15, EXOC8, GGA2, KLHL20]		Group21	5
GO:0031623	receptor internalization	GO_BiologicalProcess	0.00477592	0.0129905	0.000813453	0.00406726	[5, 7]	Group20	6.49351	5	[ACHE, ANKRD13A, ITGB2, SYK, TFRC]		Group22	9
GO:0071216	cellular response to biotic stimulus	GO_BiologicalProcess	0.00420313	0.0129915	0.00124352	0.00518131	[3]	Group18	4.92958	7	[CD180, IRAK2, LITAF, MALT1, PDCD4, SYK, VIM]		Group23	12
GO:0016289	CoA hydrolase activity	GO_MolecularFunction	0.00459075	0.0130071	0.00459075	0.00819776	[5]	Group09	12.5	3	[ABCD2, DESI2, PPT1]		Group24	13
GO:0032412	regulation of monoatomic ion transmembrane transporter activity	GO_BiologicalProcess	0.00459075	0.0130071	0.000114139	0.00285347	[5, 6, 7]	Group24	12.5	3	[FKBP1B, PLN, PPIF]		(blank)
GO:0008200	ion channel inhibitor activity	GO_MolecularFunction	0.00405905	0.0131436	0.00302863	0.00688326	[5]	Group12	13.0435	3	[FKBP1B, LAMP2, VAMP8]		Grand Total	75
GO:0016052	carbohydrate catabolic process	GO_BiologicalProcess	0.00505891	0.013231	0.00505891	0.00843151	[4]	Group16	5.40541	6	[DDIT4, GAA, LIPA, PGK1, PHKG2, ZBTB20]
GO:0071222	cellular response to lipopolysaccharide	GO_BiologicalProcess	0.00600014	0.0140693	0.00124352	0.00518131	[5, 6, 8]	Group18	5.21739	6	[CD180, IRAK2, LITAF, MALT1, PDCD4, VIM]
GO:0030307	positive regulation of cell growth	GO_BiologicalProcess	0.00591731	0.0143706	0.000152908	0.00191135	[3, 4, 5, 6]	Group22	6.17284	5	[CDKL5, CDKN2AIP, CXCL16, EIF4G2, NTN1]
GO:0032675	regulation of interleukin-6 production	GO_BiologicalProcess	0.00591731	0.0143706	0.00234665	0.00651847	[4, 5, 7, 8, 9]	Group23	6.17284	5	[CD84, IL27RA, IL6R, SYK, ZBTB20]
GO:0016853	isomerase activity	GO_MolecularFunction	0.0058611	0.0147613	0.000114139	0.00285347	[2]	Group24	4.63576	7	[FKBP1B, FKBP5, PPIF, PPIL1, TMX3, TOP1, TOP2B]
GO:0072676	lymphocyte migration	GO_BiologicalProcess	0.00723838	0.0153816	0.00729933	0.0114052	[4, 6]	Group21	5.88235	5	[CCL11, CCL22, CXCL16, CYP7B1, IL27RA]
GO:0043130	ubiquitin binding	GO_MolecularFunction	0.00759831	0.0156571	0.00759831	0.011174	[4]	Group01	5.81395	5	[BUB3, GGA2, RNF185, UBXN2A, ZFAND2B]
GO:0032418	lysosome localization	GO_BiologicalProcess	0.00719813	0.0157895	0.00436732	0.00839869	[4]	Group17	7.40741	4	[ARL8B, CD84, SYK, VAMP8]
GO:0030516	regulation of axon extension	GO_BiologicalProcess	0.00719813	0.0157895	0.000152908	0.00191135	[4, 5, 6, 7, 8, 9, 10, 11, 12, 13, 14]	Group22	7.40741	4	[CDKL5, NTN1, SEMA4C, SEMA6A]
GO:0032418	lysosome localization	GO_BiologicalProcess	0.00719813	0.0157895	0.00234665	0.00651847	[4]	Group23	7.40741	4	[ARL8B, CD84, SYK, VAMP8]
GO:0003018	vascular process in circulatory system	GO_BiologicalProcess	0.00706303	0.0160095	0.000114139	0.00285347	[4]	Group24	5.04202	6	[ADORA2B, ADRA1A, AGTR2, COMP, PTP4A2, SH3GL2]
GO:0044000	movement in host	GO_BiologicalProcess	0.00958609	0.0186244	0.00436732	0.00839869	[4]	Group17	5.49451	5	[ARL8B, CLEC4G, CLEC5A, EPS15, VAMP8]
GO:0044000	movement in host	GO_BiologicalProcess	0.00958609	0.0186244	0.00234665	0.00651847	[4]	Group23	5.49451	5	[ARL8B, CLEC4G, CLEC5A, EPS15, VAMP8]
GO:0002704	negative regulation of leukocyte mediated immunity	GO_BiologicalProcess	0.00947902	0.018958	0.00234665	0.00651847	[4, 5, 6]	Group23	9.67742	3	[CD84, CLEC4G, IL7R]
GO:0002823	negative regulation of adaptive immune response based on somatic recombination of immune receptors built from immunoglobulin superfamily domains	GO_BiologicalProcess	0.0103516	0.0195531	0.00234665	0.00651847	[5, 6, 7]	Group23	9.375	3	[CLEC4G, IL27RA, IL7R]
GO:0050881	musculoskeletal movement	GO_BiologicalProcess	0.0112693	0.0201662	0.0112693	0.0148281	[3, 5]	Group03	9.09091	3	[COMP, GAA, RCSD1]
GO:0001894	tissue homeostasis	GO_BiologicalProcess	0.0112383	0.0206542	0.0112383	0.0156088	[3, 4]	Group00	4.09357	7	[ACP5, COMP, DRAM2, IL10RA, LIPA, SH3GL2, SYK]
GO:0032640	tumor necrosis factor production	GO_BiologicalProcess	0.0119054	0.0207581	0.00234665	0.00651847	[4, 8]	Group23	5.20833	5	[CD84, IL27RA, SYK, TNFSF8, ZBTB20]
GO:0032680	regulation of tumor necrosis factor production	GO_BiologicalProcess	0.0119054	0.0207581	0.00234665	0.00651847	[5, 6, 8, 9, 10]	Group23	5.20833	5	[CD84, IL27RA, SYK, TNFSF8, ZBTB20]
GO:0014032	neural crest cell development	GO_BiologicalProcess	0.0122834	0.0208818	0.000152908	0.00191135	[5, 6, 7]	Group22	6.34921	4	[PHOX2B, RADIL, SEMA4C, SEMA6A]
GO:0044042	glucan metabolic process	GO_BiologicalProcess	0.0129598	0.0214942	0.0129598	0.0161997	[5]	Group02	6.25	4	[GAA, PHKB, PHKG2, PPP1CA]
GO:0048640	negative regulation of developmental growth	GO_BiologicalProcess	0.0136594	0.0221152	0.000152908	0.00191135	[3, 4, 5]	Group22	6.15385	4	[NTN1, SEMA4C, SEMA6A, WWC2]
GO:0008009	chemokine activity	GO_BiologicalProcess	0.015398	0.0243504	0.00729933	0.0114052	[5, 6, 7]	Group21	8.10811	3	[CCL11, CCL22, CXCL16]
GO:0006096	glycolytic process	GO_BiologicalProcess	0.0159007	0.0245738	0.00505891	0.00843151	[4, 5, 7, 8, 9, 10, 11, 12]	Group16	5.88235	4	[DDIT4, LIPA, PGK1, ZBTB20]
GO:1905369	endopeptidase complex	GO_CellularComponent	0.0175159	0.0264684	0.0261384	0.0284113	[4]	Group14	5.71429	4	[PLAU, PLAUR, PSMA4, ZFAND2B]
GO:0006801	superoxide metabolic process	GO_BiologicalProcess	0.0189824	0.0268917	0.0185951	0.0221371	[4]	Group19	7.5	3	[GCH1, SYK, VIM]
GO:0072593	reactive oxygen species metabolic process	GO_BiologicalProcess	0.0185951	0.0269036	0.0185951	0.0221371	[3]	Group19	4.08163	6	[ABCD2, DDIT4, GCH1, LIPA, SYK, VIM]
KEGG:04640	Hematopoietic cell lineage	KEGG	0.0203524	0.0271366	0.00144499	0.0051607	[-1]	Group15	4.54545	5	[CD1A, IL4R, IL6R, IL7R, TFRC]
GO:2000377	regulation of reactive oxygen species metabolic process	GO_BiologicalProcess	0.0183604	0.0271414	0.0185951	0.0221371	[4, 5]	Group19	5.6338	4	[ABCD2, GCH1, SYK, VIM]
GO:0031345	negative regulation of cell projection organization	GO_BiologicalProcess	0.0218117	0.0274666	0.000152908	0.00191135	[4, 5, 6]	Group22	4.46429	5	[ARHGAP24, NTN1, SEMA4C, SEMA6A, VIM]
GO:2001242	regulation of intrinsic apoptotic signaling pathway	GO_BiologicalProcess	0.0210738	0.0275581	0.0210738	0.0239475	[5, 6, 7]	Group04	4.5045	5	[PLAUR, PPIF, PTPMT1, TXNDC12, ZNF385A]
GO:0030595	leukocyte chemotaxis	GO_BiologicalProcess	0.02032	0.0276352	0.00729933	0.0114052	[3, 5, 6]	Group21	4	6	[CCL11, CCL22, CXCL16, CYP7B1, SCG2, SYK]
KEGG:04261	Adrenergic signaling in cardiomyocytes	KEGG	0.02032	0.0276352	0.000114139	0.00285347	[-1]	Group24	4	6	[ADRA1A, AGTR2, ATP2B2, PLN, PPP1CA, SCN4B]
GO:0032722	positive regulation of chemokine production	GO_BiologicalProcess	0.0216066	0.0277217	0.00234665	0.00651847	[4, 5, 6, 7, 8, 9, 10]	Group23	7.14286	3	[CD84, IL6R, SYK]
GO:0046718	viral entry into host cell	GO_BiologicalProcess	0.0201242	0.0279275	0.00436732	0.00839869	[3, 6]	Group17	5.47945	4	[CLEC4G, CLEC5A, EPS15, VAMP8]
GO:0006893	Golgi to plasma membrane transport	GO_BiologicalProcess	0.0229892	0.0284231	0.0042683	0.00889229	[4, 5, 6, 7]	Group11	6.97674	3	[ARL3, EXOC8, GGA2]
GO:0008361	regulation of cell size	GO_BiologicalProcess	0.0249305	0.0302727	0.000152908	0.00191135	[5]	Group22	4.31034	5	[CDKL5, IL7R, NTN1, SEMA4C, SEMA6A]
GO:1903305	regulation of regulated secretory pathway	GO_BiologicalProcess	0.0260264	0.0310491	0.00234665	0.00651847	[5, 6, 7, 8]	Group23	5.06329	4	[CD84, SCAMP5, SYK, VAMP8]
GO:0120162	positive regulation of cold-induced thermogenesis	GO_BiologicalProcess	0.0306071	0.0358842	0.000813453	0.00406726	[3, 4, 5, 6]	Group20	6.25	3	[ACHE, PHOX2B, SYK]
GO:1990845	adaptive thermogenesis	GO_BiologicalProcess	0.0316604	0.03649	0.000813453	0.00406726	[2]	Group20	4.7619	4	[ACHE, LIPA, PHOX2B, SYK]
GO:0032755	positive regulation of interleukin-6 production	GO_BiologicalProcess	0.0322709	0.0365737	0.00234665	0.00651847	[4, 5, 6, 7, 8, 9, 10]	Group23	6.12245	3	[IL6R, SYK, ZBTB20]
KEGG:04662	B cell receptor signaling pathway	KEGG	0.0328664	0.036638	0.0328664	0.0342359	[-1]	Group06	4.70588	4	[MALT1, NRAS, RASGRP3, SYK]
GO:0071621	granulocyte chemotaxis	GO_BiologicalProcess	0.034099	0.0373989	0.00729933	0.0114052	[4, 5, 6, 7]	Group21	4.65116	4	[CCL11, CCL22, SCG2, SYK]
GO:0050768	negative regulation of neurogenesis	GO_BiologicalProcess	0.0366441	0.0395524	0.000152908	0.00191135	[4, 5, 6, 7, 8]	Group22	4.54545	4	[CCL11, NTN1, SEMA4C, SEMA6A]
GO:0097746	blood vessel diameter maintenance	GO_BiologicalProcess	0.0366441	0.0395524	0.000114139	0.00285347	[5, 6]	Group24	4.54545	4	[ADORA2B, ADRA1A, AGTR2, COMP]
KEGG:04610	Complement and coagulation cascades	KEGG	0.043474	0.0461911	0.0261384	0.0284113	[-1]	Group14	4.30108	4	[F2RL2, ITGB2, PLAU, PLAUR]
KEGG:04061	Viral protein interaction with cytokine and cytokine receptor	KEGG	0.0463929	0.0485341	0.00729933	0.0114052	[-1]	Group21	4.21053	4	[CCL11, CCL22, IL10RA, IL6R]
KEGG:04666	Fc gamma R-mediated phagocytosis	KEGG	0.0478923	0.0493436	0.0478923	0.0478923	[-1]	Group07	4.16667	4	[ARF6, ARPC5, SYK, WAS]

## Sheet: Table S6B_IL_MAPTvsHC
Table S5B Functional enrichment results for DE miRNAs in IL identified between MAPT and HC group
ID	Term	Ontology Source	Term PValue	Term PValue Corrected with Benjamini-Hochberg	Group PValue	Group PValue Corrected with Benjamini-Hochberg	GOLevels	GOGroups	% Associated Genes	Nr. Genes	Associated Genes Found		Row Labels	Count of GOGroups
GO:0006898	receptor-mediated endocytosis	GO_BiologicalProcess	1.65548e-06	5.95973e-05	2.73781e-06	4.10671e-05	[4, 6]	Group14	6.70732	11	[ACHE, ANKRD13A, CXCL16, EPS15, HFE, ITGB2, LDLRAD3, NTF3, PPT1, SYK, TFRC]		Group00	1
GO:0031623	receptor internalization	GO_BiologicalProcess	0.000180388	0.00162349	2.73781e-06	4.10671e-05	[5, 7]	Group14	7.79221	6	[ACHE, ANKRD13A, ITGB2, NTF3, SYK, TFRC]		Group01	1
GO:0048259	regulation of receptor-mediated endocytosis	GO_BiologicalProcess	0.000334835	0.00241081	2.73781e-06	4.10671e-05	[5, 6, 7]	Group14	8.92857	5	[ANKRD13A, HFE, NTF3, PPT1, SYK]		Group02	1
GO:1990845	adaptive thermogenesis	GO_BiologicalProcess	0.0128335	0.0154002	2.73781e-06	4.10671e-05	[2]	Group14	4.7619	4	[ACHE, LIPA, PHOX2B, SYK]		Group03	1
GO:0120162	positive regulation of cold-induced thermogenesis	GO_BiologicalProcess	0.0148595	0.0172562	2.73781e-06	4.10671e-05	[3, 4, 5, 6]	Group14	6.25	3	[ACHE, PHOX2B, SYK]		Group04	1
GO:0032753	positive regulation of interleukin-4 production	GO_BiologicalProcess	0.000408607	0.00210141	7.20153e-05	0.000360076	[4, 5, 6, 7, 8, 9, 10]	Group15	21.4286	3	[CD28, CD40LG, SYK]		Group05	1
KEGG:04660	T cell receptor signaling pathway	KEGG	0.00116029	0.00522131	7.20153e-05	0.000360076	[-1]	Group15	5.50459	6	[CD28, CD40LG, MALT1, MAP3K8, MAPK12, NRAS]		Group06	1
GO:0032733	positive regulation of interleukin-10 production	GO_BiologicalProcess	0.00209912	0.00581296	7.20153e-05	0.000360076	[4, 5, 6, 7, 8, 9, 10]	Group15	12.5	3	[CD28, CD40LG, SYK]		Group07	1
KEGG:04625	C-type lectin receptor signaling pathway	KEGG	0.00554578	0.00907491	7.20153e-05	0.000360076	[-1]	Group15	4.7619	5	[IRF9, MALT1, MAPK12, NRAS, SYK]		Group08	1
KEGG:04722	Neurotrophin signaling pathway	KEGG	0.0102938	0.0127784	7.20153e-05	0.000360076	[-1]	Group15	4.09836	5	[ARHGDIB, MAPK12, NRAS, NTF3, SHC1]		Group09	1
KEGG:05416	Viral myocarditis	KEGG	0.00996879	0.012817	7.20153e-05	0.000360076	[-1]	Group15	5.12821	4	[CD28, CD40LG, EIF4G2, ITGB2]		Group10	2
KEGG:05144	Malaria	KEGG	0.0279508	0.0287494	7.20153e-05	0.000360076	[-1]	Group15	4.91803	3	[CD40LG, COMP, ITGB2]		Group11	3
KEGG:04664	Fc epsilon RI signaling pathway	KEGG	0.03966	0.03966	7.20153e-05	0.000360076	[-1]	Group15	4.28571	3	[MAPK12, NRAS, SYK]		Group12	4
GO:0004896	cytokine receptor activity	GO_BiologicalProcess	5.26292e-05	0.000947325	5.26292e-05	0.000394719	[5, 6, 7]	Group04	7.77778	7	[IL10RA, IL17RD, IL17RE, IL27RA, IL4R, IL6R, IL7R]		Group13	5
GO:0008015	blood circulation	GO_BiologicalProcess	7.44806e-05	0.000893767	0.000109334	0.000410003	[4]	Group13	4.13793	12	[ADORA2B, ADRA1A, AGTR2, AGTRAP, COMP, FKBP1B, GAA, GCH1, PTP4A2, SCN4B, SH3GL2, TMEM161B]		Group14	5
GO:0008016	regulation of heart contraction	GO_BiologicalProcess	0.00139741	0.00558963	0.000109334	0.000410003	[5, 6]	Group13	5.30973	6	[ADRA1A, FKBP1B, GAA, GCH1, SCN4B, TMEM161B]		Group15	8
GO:0003018	vascular process in circulatory system	GO_BiologicalProcess	0.00182029	0.00595733	0.000109334	0.000410003	[4]	Group13	5.04202	6	[ADORA2B, ADRA1A, AGTR2, COMP, PTP4A2, SH3GL2]		(blank)
GO:0060047	heart contraction	GO_BiologicalProcess	0.00381288	0.00762577	0.000109334	0.000410003	[5]	Group13	4.34783	6	[ADRA1A, FKBP1B, GAA, GCH1, SCN4B, TMEM161B]		Grand Total	37
GO:0097746	blood vessel diameter maintenance	GO_BiologicalProcess	0.0150074	0.0168833	0.000109334	0.000410003	[5, 6]	Group13	4.54545	4	[ADORA2B, ADRA1A, AGTR2, COMP]
GO:0072676	lymphocyte migration	GO_BiologicalProcess	0.00223734	0.00536962	0.0013029	0.0039087	[4, 6]	Group11	5.88235	5	[CCL11, CX3CL1, CXCL16, CYP7B1, IL27RA]
GO:0008009	chemokine activity	GO_BiologicalProcess	0.00727489	0.0113868	0.0013029	0.0039087	[5, 6, 7]	Group11	8.10811	3	[CCL11, CX3CL1, CXCL16]
KEGG:04061	Viral protein interaction with cytokine and cytokine receptor	KEGG	0.0193433	0.0211018	0.0013029	0.0039087	[-1]	Group11	4.21053	4	[CCL11, CX3CL1, IL10RA, IL6R]
GO:1903307	positive regulation of regulated secretory pathway	GO_BiologicalProcess	0.00162259	0.00584133	0.00162259	0.00405648	[5, 6, 7, 8, 9]	Group07	13.6364	3	[SCAMP5, SYK, VAMP8]
KEGG:04142	Lysosome	KEGG	0.00317947	0.00673299	0.00317947	0.00596151	[-1]	Group09	4.51128	6	[GAA, GGA2, LAMP2, LIPA, LITAF, PPT1]
GO:0002823	negative regulation of adaptive immune response based on somatic recombination of immune receptors built from immunoglobulin superfamily domains	GO_BiologicalProcess	0.000368613	0.00221168	0.00307266	0.00658428	[5, 6, 7]	Group12	12.5	4	[CLEC4G, HFE, IL27RA, IL7R]
GO:0002703	regulation of leukocyte mediated immunity	GO_BiologicalProcess	0.00215522	0.00554199	0.00307266	0.00658428	[4, 5]	Group12	4.21687	7	[CLEC4G, HFE, IL27RA, IL7R, MALT1, SYK, VAMP8]
GO:0002707	negative regulation of lymphocyte mediated immunity	GO_BiologicalProcess	0.00265428	0.00597213	0.00307266	0.00658428	[5, 6, 7]	Group12	11.5385	3	[CLEC4G, HFE, IL7R]
GO:0002700	regulation of production of molecular mediator of immune response	GO_BiologicalProcess	0.00780589	0.0117088	0.00307266	0.00658428	[3, 4, 5, 6, 7, 8]	Group12	4.38596	5	[HFE, IL27RA, LITAF, MALT1, SYK]
GO:0050881	musculoskeletal movement	GO_BiologicalProcess	0.00527127	0.00903647	0.00527127	0.0071881	[3, 5]	Group06	9.09091	3	[COMP, GAA, RCSD1]
GO:0044042	glucan metabolic process	GO_BiologicalProcess	0.00498616	0.00897508	0.00498616	0.00747923	[5]	Group00	6.25	4	[GAA, PHKB, PHKG2, PPP1CA]
GO:0008200	ion channel inhibitor activity	GO_MolecularFunction	0.0018513	0.00555389	0.00451354	0.00752258	[5]	Group10	13.0435	3	[FKBP1B, LAMP2, VAMP8]
GO:0099106	ion channel regulator activity	GO_MolecularFunction	0.00451354	0.00855198	0.00451354	0.00752258	[4]	Group10	5	5	[FKBP1B, LAMP2, SCN4B, TMEM168, VAMP8]
GO:0003755	peptidyl-prolyl cis-trans isomerase activity	GO_MolecularFunction	0.00842358	0.0116634	0.00842358	0.00971952	[3, 4]	Group03	7.69231	3	[FKBP1B, PPIF, PPIL1]
KEGG:05100	Bacterial invasion of epithelial cells	KEGG	0.00911564	0.0121542	0.00911564	0.00976676	[-1]	Group02	5.26316	4	[ARPC5, ELMO1, HCLS1, SHC1]
GO:0046718	viral entry into host cell	GO_BiologicalProcess	0.00792763	0.0114158	0.00792763	0.00990953	[3, 6]	Group05	5.47945	4	[CLEC4G, CLEC5A, EPS15, VAMP8]
KEGG:04666	Fc gamma R-mediated phagocytosis	KEGG	0.0200194	0.0211971	0.0200194	0.0200194	[-1]	Group01	4.16667	4	[ARF6, ARPC5, SYK, WAS]
GO:2001235	positive regulation of apoptotic signaling pathway	GO_BiologicalProcess	0.0200194	0.0211971	0.0200194	0.0200194	[4, 5, 6, 7]	Group08	4.16667	4	[AGTR2, BMPR1B, PPP1CA, RAD9A]

## Sheet: Table S6C_IL_JDPvsMAPT
Table S6C Functional enrichment results for DE miRNAs in IL identified between JDP and MAPT group
ID	Term	Ontology Source	Term PValue	Term PValue Corrected with Benjamini-Hochberg	Group PValue	Group PValue Corrected with Benjamini-Hochberg	GOLevels	GOGroups	% Associated Genes	Nr. Genes	Associated Genes Found
GO:0014032	neural crest cell development	GO_BiologicalProcess	0.00152064	0.00152064	0.00152064	0.00152064	[5, 6, 7]	Group0	4.7619	3	[PHACTR4, RADIL, SEMA6A]

## Sheet: Table S6D_ILLN_JDPvsHC
Table S5D Functional enrichment results for DE miRNAs in IILLN identified between JDP and HC group
ID	Term	Ontology Source	Term PValue	Term PValue Corrected with Benjamini-Hochberg	Group PValue	Group PValue Corrected with Benjamini-Hochberg	GOLevels	GOGroups	% Associated Genes	Nr. Genes	Associated Genes Found		Row Labels	Count of GOGroups
KEGG:05414	Dilated cardiomyopathy	KEGG	0.00182763	0.0102804	7.32455e-05	0.000476096	[-1]	Group13	6.06061	6	[ADCY8, ITGA6, ITGA8, PLN, TNF, TPM4]		Group00	1
GO:0086003	cardiac muscle cell contraction	GO_BiologicalProcess	0.00174282	0.0112038	7.32455e-05	0.000476096	[5, 7]	Group13	10	4	[CTNNA3, DSC2, PLN, SCN2B]		Group01	1
GO:0086004	regulation of cardiac muscle cell contraction	GO_BiologicalProcess	0.00240513	0.0120257	7.32455e-05	0.000476096	[5, 6, 7, 8, 9]	Group13	14.2857	3	[CTNNA3, DSC2, PLN]		Group02	1
GO:1903522	regulation of blood circulation	GO_BiologicalProcess	0.00297234	0.0133755	7.32455e-05	0.000476096	[4, 5]	Group13	4.79452	7	[ADRA1A, ADRA1D, CTNNA3, DSC2, GJC1, PLN, SCN2B]		Group03	1
GO:0071880	adenylate cyclase-activating adrenergic receptor signaling pathway	GO_BiologicalProcess	0.0040037	0.013859	7.32455e-05	0.000476096	[5, 6, 7, 8]	Group13	12	3	[ADRA1A, ADRA1D, PLN]		Group04	1
GO:0086091	regulation of heart rate by cardiac conduction	GO_BiologicalProcess	0.00355696	0.0145512	7.32455e-05	0.000476096	[4, 7, 8]	Group13	12.5	3	[CTNNA3, DSC2, SCN2B]		Group05	1
GO:0008305	integrin complex	GO_CellularComponent	0.00554231	0.0178146	7.32455e-05	0.000476096	[3, 4, 5, 6]	Group13	10.7143	3	[ITGA6, ITGA8, ITGBL1]		Group06	1
GO:0060047	heart contraction	GO_BiologicalProcess	0.00925701	0.0208283	7.32455e-05	0.000476096	[5]	Group13	4.34783	6	[ADRA1A, CTNNA3, DSC2, GJC1, PLN, SCN2B]		Group07	1
KEGG:04261	Adrenergic signaling in cardiomyocytes	KEGG	0.0135698	0.0265497	7.32455e-05	0.000476096	[-1]	Group13	4	6	[ADCY8, ADRA1A, ADRA1D, ATP2B2, PLN, TPM4]		Group08	1
KEGG:05412	Arrhythmogenic right ventricular cardiomyopathy	KEGG	0.0170567	0.0274125	7.32455e-05	0.000476096	[-1]	Group13	5.26316	4	[CTNNA3, DSC2, ITGA6, ITGA8]		Group09	2
KEGG:05145	Toxoplasmosis	KEGG	0.016445	0.0284626	7.32455e-05	0.000476096	[-1]	Group13	4.38596	5	[CCR5, IL10RA, IL12A, ITGA6, TNF]		Group10	5
GO:0001508	action potential	GO_BiologicalProcess	0.0210478	0.0287016	7.32455e-05	0.000476096	[4]	Group13	4.93827	4	[CTNNA3, DSC2, FMR1, SCN2B]		Group11	7
KEGG:05410	Hypertrophic cardiomyopathy	KEGG	0.0317057	0.0375463	7.32455e-05	0.000476096	[-1]	Group13	4.34783	4	[ITGA6, ITGA8, TNF, TPM4]		Group12	11
KEGG:04014	Ras signaling pathway	KEGG	0.000343388	0.00772624	6.47338e-05	0.00084154	[-1]	Group12	4.52675	11	[EFNA1, GNB4, GNG7, GRB2, KITLG, NTF3, RASGRP3, RRAS, SHC2, SOS2, TGFA]		Group13	13
KEGG:04062	Chemokine signaling pathway	KEGG	0.000887703	0.00998666	6.47338e-05	0.00084154	[-1]	Group12	4.71204	9	[ADCY8, CCR5, CXCL14, CXCL16, GNB4, GNG7, GRB2, SHC2, SOS2]		(blank)
KEGG:04072	Phospholipase D signaling pathway	KEGG	0.00385041	0.014439	6.47338e-05	0.00084154	[-1]	Group12	4.57516	7	[ADCY8, DGKE, GRB2, KITLG, RRAS, SHC2, SOS2]		Grand Total	47
KEGG:04926	Relaxin signaling pathway	KEGG	0.00725141	0.0203946	6.47338e-05	0.00084154	[-1]	Group12	4.58015	6	[ADCY8, GNB4, GNG7, GRB2, SHC2, SOS2]
KEGG:05215	Prostate cancer	KEGG	0.00897237	0.0224309	6.47338e-05	0.00084154	[-1]	Group12	5.10204	5	[ERG, GRB2, SOS2, TGFA, ZEB1]
KEGG:05214	Glioma	KEGG	0.0178134	0.0276415	6.47338e-05	0.00084154	[-1]	Group12	5.19481	4	[GRB2, SHC2, SOS2, TGFA]
KEGG:04724	Glutamatergic synapse	KEGG	0.0158863	0.0297869	6.47338e-05	0.00084154	[-1]	Group12	4.42478	5	[ADCY8, GNB4, GNG7, GRIA4, SLC1A3]
KEGG:04012	ErbB signaling pathway	KEGG	0.0236951	0.0313612	6.47338e-05	0.00084154	[-1]	Group12	4.7619	4	[GRB2, SHC2, SOS2, TGFA]
KEGG:04727	GABAergic synapse	KEGG	0.0306278	0.03725	6.47338e-05	0.00084154	[-1]	Group12	4.3956	4	[ADCY8, GNB4, GNG7, PLCL1]
KEGG:04540	Gap junction	KEGG	0.0317057	0.0375463	6.47338e-05	0.00084154	[-1]	Group12	4.34783	4	[ADCY8, GRB2, SOS2, TUBB6]
KEGG:05213	Endometrial cancer	KEGG	0.0410961	0.0440315	6.47338e-05	0.00084154	[-1]	Group12	5.08475	3	[CTNNA3, GRB2, SOS2]
GO:0042063	gliogenesis	GO_BiologicalProcess	0.000268111	0.012065	0.000268111	0.00116182	[5, 6, 7]	Group09	5.05051	10	[APCDD1, EIF2B1, GRB2, LEPR, MATN2, PICK1, PLP1, RRAS, SH3TC2, TNF]
GO:0008347	glial cell migration	GO_BiologicalProcess	0.00739118	0.0195649	0.000268111	0.00116182	[4, 6, 7, 8]	Group09	9.67742	3	[APCDD1, MATN2, RRAS]
GO:0060713	labyrinthine layer morphogenesis	GO_BiologicalProcess	0.000558326	0.00837489	0.000558326	0.00181456	[4, 5, 6, 7, 8, 9, 10]	Group06	23.0769	3	[CYR61, GRB2, RSPO3]
GO:0002092	positive regulation of receptor internalization	GO_BiologicalProcess	0.00106225	0.00956026	0.00208121	0.00541114	[5, 6, 7, 8, 9]	Group10	18.75	3	[FMR1, NTF3, PICK1]
GO:0006898	receptor-mediated endocytosis	GO_BiologicalProcess	0.00136575	0.0102431	0.00208121	0.00541114	[4, 6]	Group10	4.87805	8	[BMP2K, CXCL16, FMR1, GRB2, LRP6, MICALL1, NTF3, PICK1]
GO:0048259	regulation of receptor-mediated endocytosis	GO_BiologicalProcess	0.00596229	0.0178869	0.00208121	0.00541114	[5, 6, 7]	Group10	7.14286	4	[BMP2K, FMR1, NTF3, PICK1]
GO:0031623	receptor internalization	GO_BiologicalProcess	0.0178134	0.0276415	0.00208121	0.00541114	[5, 7]	Group10	5.19481	4	[FMR1, GRB2, NTF3, PICK1]
GO:0045807	positive regulation of endocytosis	GO_BiologicalProcess	0.0328057	0.0378527	0.00208121	0.00541114	[3, 4, 5, 6, 7]	Group10	4.30108	4	[CLEC7A, FMR1, NTF3, PICK1]
GO:1903034	regulation of response to wounding	GO_BiologicalProcess	0.0123273	0.0252149	0.00409813	0.00887929	[4, 5]	Group11	4.71698	5	[CLDN3, CLEC7A, CPB2, KLF4, TNF]
KEGG:05143	African trypanosomiasis	KEGG	0.0192626	0.0279618	0.00409813	0.00887929	[-1]	Group11	6.81818	3	[IDO2, IL12A, TNF]
GO:0032757	positive regulation of interleukin-8 production	GO_BiologicalProcess	0.017014	0.0283566	0.00409813	0.00887929	[4, 5, 6, 7, 8, 9, 10]	Group11	7.14286	3	[AFAP1L2, CLEC7A, TNF]
KEGG:05145	Toxoplasmosis	KEGG	0.016445	0.0284626	0.00409813	0.00887929	[-1]	Group11	4.38596	5	[CCR5, IL10RA, IL12A, ITGA6, TNF]
GO:0032729	positive regulation of type II interferon production	GO_BiologicalProcess	0.0283649	0.0354562	0.00409813	0.00887929	[4, 5, 6, 7, 8, 9, 10]	Group11	5.88235	3	[CLEC7A, IL12A, TNF]
KEGG:05410	Hypertrophic cardiomyopathy	KEGG	0.0317057	0.0375463	0.00409813	0.00887929	[-1]	Group11	4.34783	4	[ITGA6, ITGA8, TNF, TPM4]
KEGG:04061	Viral protein interaction with cytokine and cytokine receptor	KEGG	0.035072	0.039456	0.00409813	0.00887929	[-1]	Group11	4.21053	4	[CCR5, CXCL14, IL10RA, TNF]
GO:0044042	glucan metabolic process	GO_BiologicalProcess	0.00952022	0.0204005	0.00952022	0.0154704	[5]	Group05	6.25	4	[ENPP1, LEPR, PGM2, PPP1R3C]
GO:0005901	caveola	GO_CellularComponent	0.00952022	0.0204005	0.00952022	0.0154704	[5, 6]	Group07	6.25	4	[ADRA1A, CAVIN4, FXYD1, LAMP1]
GO:0070167	regulation of biomineral tissue development	GO_BiologicalProcess	0.00901487	0.021351	0.00901487	0.0167419	[4, 5]	Group08	6.34921	4	[ASPN, BMP2K, CYR61, ENPP1]
GO:0019208	phosphatase regulator activity	GO_MolecularFunction	0.0163204	0.0293767	0.0163204	0.0235739	[3]	Group01	5.33333	4	[BMP2K, PPP4R2, PPP6R1, RCAN1]
GO:0016810	hydrolase activity, acting on carbon-nitrogen (but not peptide) bonds	GO_MolecularFunction	0.0200725	0.0282269	0.0200725	0.023722	[3]	Group00	4.16667	5	[AICDA, ASPA, BTD, FAAH, NTAN1]
GO:0042472	inner ear morphogenesis	GO_BiologicalProcess	0.0185908	0.0278861	0.0185908	0.024168	[4, 5, 6, 7, 8]	Group03	5.12821	4	[COL2A1, MAFB, PRRX1, ZEB1]
GO:0043200	response to amino acid	GO_BiologicalProcess	0.0242292	0.0311518	0.0242292	0.0262483	[4, 5]	Group04	6.25	3	[SLC1A3, TNF, ZEB1]
GO:0030177	positive regulation of Wnt signaling pathway	GO_BiologicalProcess	0.0386379	0.0424074	0.0386379	0.0386379	[4, 5, 6, 7, 8]	Group02	4.08163	4	[CSNK1G3, RECK, RSPO2, RSPO3]

## Sheet: Table S6E_ILLN_MAPTvsHC
Table S5E Functional enrichment results for DE miRNAs in IILLN identified between MAPT and HC group
ID	Term	Ontology Source	Term PValue	Term PValue Corrected with Benjamini-Hochberg	Group PValue	Group PValue Corrected with Benjamini-Hochberg	GOLevels	GOGroups	% Associated Genes	Nr. Genes	Associated Genes Found
GO:0030218	erythrocyte differentiation	GO_BiologicalProcess	0.00141371	0.0038877	0.00141371	0.00353427	[4, 5, 6, 7]	Group03	5.55556	5	[BCL6, FECH, GATA3, SMAP1, ZFP36]
GO:0050921	positive regulation of chemotaxis	GO_BiologicalProcess	0.00134496	0.00493153	0.00134496	0.00448321	[3, 4, 5, 6]	Group08	5.61798	5	[CX3CR1, NTF3, PGF, S100A14, SUCNR1]
GO:0098862	cluster of actin-based cell projections	GO_CellularComponent	0.00314443	0.00691774	0.00314443	0.00628886	[2]	Group09	4.62963	5	[ELMOD3, EPS8L2, PDZD3, SLC26A6, TMC1]
KEGG:04068	FoxO signaling pathway	KEGG	0.00130166	0.00715914	0.00130166	0.00650831	[-1]	Group01	4.58015	6	[AGAP2, BCL6, BNIP3, CDKN2B, FASLG, SOS2]
GO:0042472	inner ear morphogenesis	GO_BiologicalProcess	0.00568579	0.00781797	0.00568579	0.00710724	[4, 5, 6, 7, 8]	Group05	5.12821	4	[FZD2, GATA3, INSIG1, LRIG3]
GO:0048814	regulation of dendrite morphogenesis	GO_BiologicalProcess	0.00500557	0.0078659	0.00500557	0.00715082	[4, 5, 6, 7, 8, 9, 10, 11, 12, 13]	Group07	7.89474	3	[FBXW8, GORASP1, OBSL1]
GO:0032420	stereocilium	GO_CellularComponent	0.00500557	0.0078659	0.00314443	0.00628886	[3, 4, 5]	Group09	7.89474	3	[ELMOD3, EPS8L2, TMC1]
GO:0046427	positive regulation of receptor signaling pathway via JAK-STAT	GO_BiologicalProcess	0.00429341	0.00787126	0.00429341	0.00715569	[5, 6, 7, 8, 9]	Group06	8.33333	3	[AGAP2, IL10RA, TYK2]
GO:0004860	protein kinase inhibitor activity	GO_MolecularFunction	0.00111837	0.0123021	0.00111837	0.0111837	[5]	Group00	8	4	[CDKN2B, HYAL2, KAT2B, PKIG]
KEGG:04330	Notch signaling pathway	KEGG	0.0160351	0.0195984	0.0160351	0.0178168	[-1]	Group02	5.17241	3	[DTX3, KAT2B, NCOR2]
GO:0036294	cellular response to decreased oxygen levels	GO_BiologicalProcess	0.0199677	0.0199677	0.0199677	0.0199677	[5]	Group04	4.7619	3	[AK4, PICK1, RWDD3]
GO:0002690	positive regulation of leukocyte chemotaxis	GO_BiologicalProcess	0.0191425	0.0210568	0.00134496	0.00448321	[4, 5, 6, 7, 8]	Group08	4.83871	3	[CX3CR1, PGF, S100A14]

## Sheet: Table S6F_ILLN_JDPvsMAPT
Table S5F Functional enrichment results for DE miRNAs in IILLN identified between JDP and MAPT group
ID	Term	Ontology Source	Term PValue	Term PValue Corrected with Benjamini-Hochberg	Group PValue	Group PValue Corrected with Benjamini-Hochberg	GOLevels	GOGroups	% Associated Genes	Nr. Genes	Associated Genes Found		Row Labels	Count of GOGroups
GO:0019904	protein domain specific binding	GO_MolecularFunction	4.88119e-07	2.19653e-05	3.76349e-07	9.03238e-06	[3]	Group21	5.26316	20	[ABI2, AFAP1L2, AIDA, ATP2B2, ATP2B4, DAZAP2, EFS, FZD2, FZD8, GATA3, KHDRBS3, LAMP1, MVB12A, NKX3-1, PICK1, PRRX1, SH3BP5L, SLC26A6, SQSTM1, TADA3]		Group00	1
GO:0017124	SH3 domain binding	GO_MolecularFunction	0.000234408	0.00351612	3.76349e-07	9.03238e-06	[4]	Group21	9.67742	6	[ABI2, AFAP1L2, EFS, KHDRBS3, MVB12A, SH3BP5L]		Group01	1
GO:0042058	regulation of epidermal growth factor receptor signaling pathway	GO_BiologicalProcess	0.0140097	0.0286561	3.76349e-07	9.03238e-06	[5, 6, 7, 8, 9, 10]	Group21	8.33333	3	[AFAP1L2, MVB12A, RNF115]		Group02	1
GO:0031674	I band	GO_CellularComponent	0.00291714	0.0109393	0.000244582	0.00195666	[2, 3, 6, 7, 8]	Group24	6	6	[ACTN1, ANKRD23, ASB2, ATP2B4, KAT2B, NEB]		Group03	1
GO:0042383	sarcolemma	GO_CellularComponent	0.00810011	0.0214415	0.000244582	0.00195666	[4]	Group24	5.68182	5	[ACTN1, ATP2B4, FXYD1, LAMP1, SCN2B]		Group04	1
GO:0042641	actomyosin	GO_CellularComponent	0.0140225	0.0274353	0.000244582	0.00195666	[2, 7]	Group24	6.06061	4	[ACTN1, ASB2, KAT2B, LIMA1]		Group05	1
GO:0098862	cluster of actin-based cell projections	GO_CellularComponent	0.0184108	0.0285685	0.000244582	0.00195666	[2]	Group24	4.62963	5	[ACTN1, ELMOD3, LIMA1, PTPRQ, SLC26A6]		Group06	1
GO:0001726	ruffle	GO_CellularComponent	0.0211886	0.0317829	0.000244582	0.00195666	[3, 4]	Group24	4.46429	5	[ACTN1, AIF1L, ARHGEF2, LIMA1, SH3BGRL3]		Group07	1
GO:0055013	cardiac muscle cell development	GO_BiologicalProcess	0.0268898	0.0345726	0.000244582	0.00195666	[5, 6, 7, 8, 9]	Group24	6.52174	3	[ADRA1A, ASB2, NEB]		Group08	1
GO:0030018	Z disc	GO_CellularComponent	0.0370747	0.0439042	0.000244582	0.00195666	[2, 3, 4, 7, 8, 9]	Group24	4.49438	4	[ACTN1, ASB2, ATP2B4, NEB]		Group09	1
GO:0030239	myofibril assembly	GO_BiologicalProcess	0.0386478	0.0445936	0.000244582	0.00195666	[4, 5, 6, 7, 8]	Group24	5.66038	3	[ACTN1, ANKRD23, NEB]		Group10	1
GO:0140297	DNA-binding transcription factor binding	GO_MolecularFunction	0.000195566	0.00440024	0.000195566	0.00234679	[4]	Group16	4.36137	14	[ARID5A, BCL6, DACT1, DAZAP2, FBP1, GATA3, KAT2B, KDM1A, KLF4, MTDH, NKX3-1, PRRX1, PURA, TADA3]		Group11	1
GO:0061629	RNA polymerase II-specific DNA-binding transcription factor binding	GO_MolecularFunction	0.00178339	0.00891693	0.000195566	0.00234679	[5]	Group16	4.29185	10	[ARID5A, DACT1, FBP1, GATA3, KDM1A, KLF4, MTDH, NKX3-1, PRRX1, TADA3]		Group12	1
GO:0060986	endocrine hormone secretion	GO_BiologicalProcess	0.000692803	0.00623523	0.000692803	0.00415682	[4, 6, 7, 8]	Group03	13.7931	4	[GATA3, INHBB, NKX3-1, WNK4]		Group13	1
GO:0030165	PDZ domain binding	GO_MolecularFunction	0.000882616	0.00661962	0.000882616	0.00423656	[4]	Group11	9.43396	5	[ATP2B2, ATP2B4, FZD2, FZD8, SLC26A6]		Group14	1
GO:0015216	purine nucleotide transmembrane transporter activity	GO_BiologicalProcess	0.000450781	0.00507129	0.00113531	0.00454124	[5, 6, 7, 8, 9]	Group20	15.3846	4	[ABCC5, SLC25A23, SLC25A25, SLC25A42]		Group15	2
GO:0005347	ATP transmembrane transporter activity	GO_BiologicalProcess	0.000896786	0.00576505	0.00113531	0.00454124	[5, 6, 7, 8, 9, 10, 11]	Group20	21.4286	3	[SLC25A23, SLC25A25, SLC25A42]		Group16	2
GO:1901505	carbohydrate derivative transmembrane transporter activity	GO_BiologicalProcess	0.000882616	0.00661962	0.00113531	0.00454124	[4, 6]	Group20	9.43396	5	[ABCC5, SLC15A3, SLC25A23, SLC25A25, SLC25A42]		Group17	2
KEGG:04330	Notch signaling pathway	KEGG	0.00133118	0.00748788	0.00133118	0.00456404	[-1]	Group06	8.62069	5	[DTX1, DTX3, JAG2, KAT2B, NCOR2]		Group18	2
GO:0030315	T-tubule	GO_CellularComponent	0.00697978	0.0196306	0.00207891	0.00554375	[2, 5]	Group23	10.7143	3	[ATP2B4, FXYD1, SCN2B]		Group19	3
GO:0042383	sarcolemma	GO_CellularComponent	0.00810011	0.0214415	0.00207891	0.00554375	[4]	Group23	5.68182	5	[ACTN1, ATP2B4, FXYD1, LAMP1, SCN2B]		Group20	3
GO:0099106	ion channel regulator activity	GO_MolecularFunction	0.0136011	0.0291451	0.00207891	0.00554375	[4]	Group23	5	5	[FXYD1, KCNAB1, LAMP1, SCN2B, WNK4]		Group21	3
GO:0008016	regulation of heart contraction	GO_BiologicalProcess	0.0219233	0.0318242	0.00207891	0.00554375	[5, 6]	Group23	4.42478	5	[ADRA1A, ATP2B4, CTNNA3, EHD3, SCN2B]		Group22	4
GO:0030018	Z disc	GO_CellularComponent	0.0370747	0.0439042	0.00207891	0.00554375	[2, 3, 4, 7, 8, 9]	Group23	4.49438	4	[ACTN1, ASB2, ATP2B4, NEB]		Group23	5
GO:0090287	regulation of cellular response to growth factor stimulus	GO_BiologicalProcess	0.00196144	0.00802406	0.00196144	0.00588431	[3, 4, 5]	Group15	4.56853	9	[ATP2B4, CDKN2B, CYR61, DSTYK, GATA3, GREM1, PTP4A2, SOSTDC1, ZEB1]		Group24	8
GO:0090288	negative regulation of cellular response to growth factor stimulus	GO_BiologicalProcess	0.0224029	0.0315041	0.00196144	0.00588431	[3, 4, 5, 6]	Group15	5.26316	4	[ATP2B4, GATA3, GREM1, SOSTDC1]		(blank)
GO:0048839	inner ear development	GO_BiologicalProcess	0.00373068	0.0129139	0.00373068	0.00895363	[3, 6]	Group01	5	7	[FZD2, GATA3, JAG2, MAFB, PRRX1, PTPRQ, ZEB1]		Grand Total	49
GO:0042641	actomyosin	GO_CellularComponent	0.0140225	0.0274353	0.00545618	0.0109124	[2, 7]	Group19	6.06061	4	[ACTN1, ASB2, KAT2B, LIMA1]
GO:0022600	digestive system process	GO_BiologicalProcess	0.0155051	0.0279091	0.00545618	0.0109124	[3]	Group19	5.88235	4	[IL10RA, LIMA1, SLC26A6, WNK4]
GO:0098862	cluster of actin-based cell projections	GO_CellularComponent	0.0184108	0.0285685	0.00545618	0.0109124	[2]	Group19	4.62963	5	[ACTN1, ELMOD3, LIMA1, PTPRQ, SLC26A6]
GO:0031669	cellular response to nutrient levels	GO_BiologicalProcess	0.00603918	0.0181175	0.00603918	0.0111492	[4, 5]	Group12	4.57516	7	[CDKN2B, INHBB, KAT2B, MTMR3, OTUD3, PICK1, PRKAB2]
KEGG:00030	Pentose phosphate pathway	KEGG	0.00697978	0.0196306	0.00697978	0.0111676	[-1]	Group05	10.7143	3	[FBP1, PGM2, TKTL1]
GO:0004860	protein kinase inhibitor activity	GO_MolecularFunction	0.0053335	0.0171434	0.0053335	0.0116367	[5]	Group02	8	4	[CDKN2B, KAT2B, PKIG, SH3BP5L]
GO:0030218	erythrocyte differentiation	GO_BiologicalProcess	0.00888456	0.0222114	0.0068144	0.0116818	[4, 5, 6, 7]	Group18	5.55556	5	[BCL6, FECH, GATA3, MAFB, SMAP1]
GO:0048538	thymus development	GO_BiologicalProcess	0.0110406	0.0261488	0.0068144	0.0116818	[4, 5, 6, 7]	Group18	9.09091	3	[GATA3, JARID2, MAFB]
GO:0007041	lysosomal transport	GO_BiologicalProcess	0.00181114	0.00815013	0.00809557	0.0121434	[5, 6]	Group22	6.59341	6	[ANKFY1, EHD3, HGSNAT, LAMP1, MVB12A, SLC30A4]
GO:0030139	endocytic vesicle	GO_CellularComponent	0.0149361	0.0280053	0.00809557	0.0121434	[4, 5, 7]	Group22	4.25532	6	[EHD3, LAMP1, RAB13, RAB22A, RAB38, RAB9B]
GO:0045335	phagocytic vesicle	GO_CellularComponent	0.0243764	0.0322629	0.00809557	0.0121434	[5, 6, 8]	Group22	5.12821	4	[LAMP1, RAB22A, RAB38, RAB9B]
GO:0016482	cytosolic transport	GO_BiologicalProcess	0.0410871	0.046223	0.00809557	0.0121434	[4, 5]	Group22	4.34783	4	[ANKFY1, EHD3, LAMP1, RAB9B]
GO:0008234	cysteine-type peptidase activity	GO_MolecularFunction	0.0121643	0.0273697	0.0121643	0.0171732	[4]	Group17	4	7	[CAPNS1, CASP7, NKX3-1, OTUD3, SENP6, USP11, USP2]
GO:0004197	cysteine-type endopeptidase activity	GO_MolecularFunction	0.0345312	0.0419974	0.0121643	0.0171732	[5]	Group17	4.5977	4	[CAPNS1, CASP7, NKX3-1, SENP6]
GO:0046427	positive regulation of receptor signaling pathway via JAK-STAT	GO_BiologicalProcess	0.0140097	0.0286561	0.0140097	0.0186795	[5, 6, 7, 8, 9]	Group13	8.33333	3	[AGAP2, IL10RA, TYK2]
KEGG:04550	Signaling pathways regulating pluripotency of stem cells	KEGG	0.0164112	0.0273521	0.0164112	0.0196935	[-1]	Group08	4.16667	6	[FZD10, FZD2, FZD8, INHBB, JARID2, KLF4]
GO:0003281	ventricular septum development	GO_BiologicalProcess	0.0173888	0.0279462	0.0173888	0.0198729	[4, 5, 7, 8, 9]	Group00	7.69231	3	[CYR61, FZD2, GATA3]
GO:0048814	regulation of dendrite morphogenesis	GO_BiologicalProcess	0.0162165	0.028067	0.0162165	0.020484	[4, 5, 6, 7, 8, 9, 10, 11, 12, 13]	Group14	7.89474	3	[FBXW8, GORASP1, OBSL1]
KEGG:04670	Leukocyte transendothelial migration	KEGG	0.0234421	0.0319665	0.0234421	0.0255732	[-1]	Group09	4.34783	5	[ACTN1, CLDN3, CTNNA3, ESAM, RASSF5]
GO:0006665	sphingolipid metabolic process	GO_BiologicalProcess	0.0234421	0.0319665	0.0234421	0.0255732	[4, 5, 6]	Group10	4.34783	5	[CERK, CYR61, PRKCD, SGPP1, ST6GALNAC4]
GO:0061045	negative regulation of wound healing	GO_BiologicalProcess	0.0300206	0.0375257	0.0300206	0.0313258	[4, 5, 6, 7]	Group04	6.25	3	[CLDN3, CPB2, PRKCD]
KEGG:04350	TGF-beta signaling pathway	KEGG	0.0424772	0.0466213	0.0424772	0.0424772	[-1]	Group07	4.30108	4	[CDKN2B, GREM1, INHBB, RGMA]
