# Supplementary material for: MicroRNA-mediated regulatory mechanisms in cow’s ileum and ileum lymph node in response to Mycobacterium avium subspecies paratuberculosis infection
Source: Sci Rep. 2025 Dec 3;15:43030. doi: 10.1038/s41598-025-23969-x (PMC12675627; doi:10.1038/s41598-025-23969-x)
Supplement: Supplementary file 6 — Supplementary Material 6 [file 41598_2025_23969_MOESM6_ESM.xlsx]

## Sheet: IL
ID	Term	Ontology Source	Term PValue	Term PValue Corrected with Benjamini-Hochberg	Group PValue	Group PValue Corrected with Benjamini-Hochberg	GOLevels	GOGroups	% Associated Genes	Nr. Genes	Associated Genes Found				Row Labels	Count of Ontology Source
GO:0001894	tissue homeostasis	GO_BiologicalProcess	0.0251283	0.0433247	0.0251283	0.0251283	[3, 4]	Group00	4.09357	7	[COMP, DRAM2, HNF1A, LIPA, NEUROD1, OCLN, TMEM64]				GO_BiologicalProcess	30
GO:0099106	ion channel regulator activity	GO_MolecularFunction	0.00667069	0.0238239	0.00667069	0.0152473	[4]	Group01	6	6	[KCNIP4, LAMP2, REM2, SCN4B, TMEM168, VAMP8]				GO_CellularComponent	1
GO:0120162	positive regulation of cold-induced thermogenesis	GO_BiologicalProcess	0.00837042	0.0279014	0.00837042	0.0167408	[3, 4, 5, 6]	Group02	8.33333	4	[ACHE, ELOVL6, ESRRG, PHOX2B]				GO_MolecularFunction	4
GO:1900047	negative regulation of hemostasis	GO_BiologicalProcess	0.0189053	0.0378106	0.0189053	0.023268	[2, 3, 4, 5, 6]	Group03	8.82353	3	[ALOX12, COMP, PLAU]				Grand Total	35
GO:0005923	bicellular tight junction	GO_CellularComponent	0.0139903	0.0349757	0.0139903	0.0203495	[6]	Group04	5.88235	5	[AMOTL1, CYTH3, IGSF5, LIN7A, OCLN]
GO:0006509	membrane protein ectodomain proteolysis	GO_BiologicalProcess	0.0220153	0.0407691	0.0220153	0.023483	[6, 7]	Group05	8.33333	3	[ADAM10, ADAM19, ADAM9]
GO:0015850	organic hydroxy compound transport	GO_BiologicalProcess	0.0190219	0.0365806	0.0190219	0.0217393	[5]	Group06	4.0201	8	[AQP3, GPM6B, HNF1A, LIPA, SCARB1, SLC19A2, SLC5A8, STAR]
GO:0002710	negative regulation of T cell mediated immunity	GO_BiologicalProcess	0.00147015	0.0147015	0.00147015	0.0235225	[6, 7, 8]	Group07	21.4286	3	[CLEC4G, HFE, IL7R]
GO:0048260	positive regulation of receptor-mediated endocytosis	GO_BiologicalProcess	0.0189053	0.0378106	0.0189053	0.023268	[4, 5, 6, 7, 8]	Group08	8.82353	3	[DAB2, HFE, PPT1]
GO:0007035	vacuolar acidification	GO_BiologicalProcess	0.00640105	0.0246194	0.0127189	0.0203502	[5, 6, 9]	Group09	13.0435	3	[CLIC4, LAMP2, PPT1]
GO:0007040	lysosome organization	GO_BiologicalProcess	0.0310861	0.0471002	0.0127189	0.0203502	[7]	Group09	5.6338	4	[GAA, LAMP2, LIPA, PPT1]
GO:0030278	regulation of ossification	GO_BiologicalProcess	0.00988788	0.0308996	0.0100146	0.0178038	[3, 4]	Group10	6.41026	5	[BMPR1B, COMP, GPM6B, KREMEN2, SGMS2]
GO:0030282	bone mineralization	GO_BiologicalProcess	0.0139903	0.0349757	0.0100146	0.0178038	[3, 5]	Group10	5.88235	5	[BMPR1B, COMP, GPM6B, IFITM5, SGMS2]
GO:0071383	cellular response to steroid hormone stimulus	GO_BiologicalProcess	0.017989	0.037477	0.00556021	0.0177927	[5, 6]	Group11	4.83871	6	[DAB2, DDIT4, ESR1, ESRRG, NR3C2, PCK2]
GO:0004879	nuclear receptor activity	GO_BiologicalProcess	0.00188227	0.0117642	0.00556021	0.0177927	[4, 5, 6, 9, 10, 11, 12]	Group11	9.43396	5	[ESR1, ESRRG, NR3C2, NR6A1, RARB]
GO:0001676	long-chain fatty acid metabolic process	GO_BiologicalProcess	0.0297122	0.0464253	0.0156779	0.0209038	[5, 6, 8]	Group12	5.71429	4	[ALOX12, ELOVL6, PLP1, PNPLA8]
GO:0072330	monocarboxylic acid biosynthetic process	GO_BiologicalProcess	0.0127614	0.0354483	0.0156779	0.0209038	[6, 7]	Group12	4.69799	7	[ABHD3, ALOX12, DHRS9, ELOVL6, HNF1A, PLP1, PRKAA1]
GO:0004721	phosphoprotein phosphatase activity	GO_MolecularFunction	0.004258	0.02129	0.004258	0.017032	[3, 6]	Group13	5.22876	8	[CTDSPL, DUSP2, DUSP26, EYA2, PDP1, PPM1E, PPP1CA, PTP4A2]
GO:0004722	protein serine/threonine phosphatase activity	GO_MolecularFunction	0.00182266	0.013019	0.004258	0.017032	[4, 7]	Group13	7.79221	6	[CTDSPL, DUSP2, DUSP26, PDP1, PPM1E, PPP1CA]
GO:0017018	myosin phosphatase activity	GO_MolecularFunction	0.0134012	0.0352662	0.004258	0.017032	[5, 8]	Group13	7.27273	4	[CTDSPL, DUSP2, DUSP26, PPP1CA]
GO:0034219	carbohydrate transmembrane transport	GO_BiologicalProcess	0.00283624	0.0157569	0.00283624	0.0151266	[3, 5, 6]	Group14	7.14286	6	[AQP3, HNF1A, MFSD4B, OCLN, PEA15, SLC23A2]
GO:0015144	carbohydrate transmembrane transporter activity	GO_BiologicalProcess	0.0174484	0.0379313	0.00283624	0.0151266	[4, 6, 7]	Group14	9.09091	3	[AQP3, MFSD4B, SLC23A2]
GO:1904659	glucose transmembrane transport	GO_BiologicalProcess	0.028375	0.0457661	0.00283624	0.0151266	[6, 8, 9]	Group14	5.7971	4	[HNF1A, MFSD4B, OCLN, PEA15]
GO:0003018	vascular process in circulatory system	GO_BiologicalProcess	0.000876777	0.0438389	0.00218494	0.0174796	[4]	Group15	6.72269	8	[ADRA1A, AGTR1, AGTR2, COMP, DDAH1, HTR1D, OCLN, PTP4A2]
GO:0008015	blood circulation	GO_BiologicalProcess	0.00124524	0.020754	0.00218494	0.0174796	[4]	Group15	4.48276	13	[ADRA1A, AGTR1, AGTR2, AGTRAP, COMP, DDAH1, GAA, HTR1D, OCLN, PTP4A2, SCN4B, TBX20, TMEM161B]
GO:0043114	regulation of vascular permeability	GO_BiologicalProcess	0.00427536	0.0194335	0.00218494	0.0174796	[3, 5]	Group15	15	3	[DDAH1, OCLN, PTP4A2]
GO:0097746	blood vessel diameter maintenance	GO_BiologicalProcess	0.0160533	0.0364848	0.00218494	0.0174796	[5, 6]	Group15	5.68182	5	[ADRA1A, AGTR1, AGTR2, COMP, HTR1D]
GO:0038166	angiotensin-activated signaling pathway	GO_BiologicalProcess	0.00116952	0.0292381	0.00218494	0.0174796	[4, 5, 6, 7, 8, 9]	Group15	23.0769	3	[AGTR1, AGTR2, AGTRAP]
GO:0097191	extrinsic apoptotic signaling pathway	GO_BiologicalProcess	0.0123323	0.0362714	0.00581341	0.0155024	[4, 5, 6]	Group16	4.72973	7	[AGTR2, BMPR1B, EYA2, IFI6, ITGA6, PEA15, PPP1CA]
GO:0097192	extrinsic apoptotic signaling pathway in absence of ligand	GO_BiologicalProcess	0.0253874	0.0423123	0.00581341	0.0155024	[4, 5, 6, 7]	Group16	7.89474	3	[EYA2, IFI6, PPP1CA]
GO:2001234	negative regulation of apoptotic signaling pathway	GO_BiologicalProcess	0.0155643	0.0370579	0.00581341	0.0155024	[4, 5, 6, 7]	Group16	4.51613	7	[EYA2, IFI6, ITGA6, PEA15, PPIF, PYCR1, ZNF385A]
GO:2001236	regulation of extrinsic apoptotic signaling pathway	GO_BiologicalProcess	0.00136527	0.0170659	0.00581341	0.0155024	[5, 6, 7]	Group16	7.07071	7	[AGTR2, BMPR1B, EYA2, IFI6, ITGA6, PEA15, PPP1CA]
GO:2001237	negative regulation of extrinsic apoptotic signaling pathway	GO_BiologicalProcess	0.0222347	0.0397048	0.00581341	0.0155024	[5, 6, 7, 8]	Group16	6.25	4	[EYA2, IFI6, ITGA6, PEA15]
GO:2001238	positive regulation of extrinsic apoptotic signaling pathway	GO_BiologicalProcess	0.0016892	0.0140766	0.00581341	0.0155024	[5, 6, 7, 8]	Group16	12.9032	4	[AGTR2, BMPR1B, PEA15, PPP1CA]
GO:2001239	regulation of extrinsic apoptotic signaling pathway in absence of ligand	GO_BiologicalProcess	0.00492686	0.0205286	0.00581341	0.0155024	[5, 6, 7, 8]	Group16	14.2857	3	[EYA2, IFI6, PPP1CA]

## Sheet: ILLN
ID	Term	Ontology Source	Term PValue	Term PValue Corrected with Benjamini-Hochberg	Group PValue	Group PValue Corrected with Benjamini-Hochberg	GOLevels	GOGroups	% Associated Genes	Nr. Genes	Associated Genes Found				cell-matrix adhesion
GO:0007160	cell-matrix adhesion	GO_BiologicalProcess-EBI-UniProt-GOA-ACAP-ARAP_16.01.2024_00h00	0.0050474	0.0212522	0.0050474	0.00820203	[4]	Group00	5.40541	8	[ACTN1, BCL6, COL13A1, ITGA6, ITGA7, ITGA8, SLK, THY1]				poly(U) RNA binding		Row Labels	Count of Ontology Source
GO:0008266	poly(U) RNA binding	GO_MolecularFunction-EBI-UniProt-GOA-ACAP-ARAP_16.01.2024_00h00	0.00315453	0.0162814	0.00315453	0.00546785	[7]	Group01	17.6471	3	[DIS3L2, MSI2, RBMS1]				mRNA transcription		GO_BiologicalProcess	136
GO:0009299	mRNA transcription	GO_BiologicalProcess-EBI-UniProt-GOA-ACAP-ARAP_16.01.2024_00h00	0.00164449	0.0138483	0.00164449	0.00328897	[7, 8, 9]	Group02	13.7931	4	[C5AR1, HIPK3, NCOA1, STAT3]				ubiquitin protein ligase binding		GO_CellularComponent	4
GO:0031625	ubiquitin protein ligase binding	GO_MolecularFunction-EBI-UniProt-GOA-ACAP-ARAP_16.01.2024_00h00	0.000899305	0.0119907	0.000899305	0.00212563	[5]	Group03	5.52764	11	[AICDA, BLZF1, ERBB3, ERLIN1, FBXW7, FZD8, GABARAPL1, SHPRH, SPOPL, SQSTM1, UBE2G1]				labyrinthine layer development		GO_MolecularFunction	8
GO:0060711	labyrinthine layer development	GO_BiologicalProcess-EBI-UniProt-GOA-ACAP-ARAP_16.01.2024_00h00	0.00164449	0.0138483	0.00164449	0.00328897	[3, 6, 7, 8, 9]	Group04	13.7931	4	[FBXW8, GRB2, NCOA1, RSPO3]				immune response-activating cell surface receptor signaling pathway		Grand Total	148
GO:0002429	immune response-activating cell surface receptor signaling pathway	GO_BiologicalProcess-EBI-UniProt-GOA-ACAP-ARAP_16.01.2024_00h00	0.0195393	0.0359343	0.0163661	0.0193418	[4, 5, 6, 7, 8]	Group05	4.25532	8	[C5AR1, GATA3, GRB2, PRAM1, SLA2, SQSTM1, THEMIS, THY1]				T cell selection
GO:0045058	T cell selection	GO_BiologicalProcess-EBI-UniProt-GOA-ACAP-ARAP_16.01.2024_00h00	0.0277767	0.0444427	0.0163661	0.0193418	[2, 6, 7, 8, 9, 10]	Group05	8.10811	3	[GATA3, STAT3, THEMIS]				antigen receptor-mediated signaling pathway
GO:0050851	antigen receptor-mediated signaling pathway	GO_BiologicalProcess-EBI-UniProt-GOA-ACAP-ARAP_16.01.2024_00h00	0.0219622	0.0386148	0.0163661	0.0193418	[5, 6, 7, 8, 9]	Group05	4.91803	6	[GATA3, GRB2, PRAM1, SLA2, THEMIS, THY1]				positive regulation of lipid transport
GO:0032370	positive regulation of lipid transport	GO_BiologicalProcess-EBI-UniProt-GOA-ACAP-ARAP_16.01.2024_00h00	0.031839	0.0471689	0.0213216	0.0230984	[3, 4, 5, 6, 7]	Group06	7.69231	3	[ATP8A1, FASLG, NKX3-1]				phospholipid translocation
GO:0045332	phospholipid translocation	GO_BiologicalProcess-EBI-UniProt-GOA-ACAP-ARAP_16.01.2024_00h00	0.0127558	0.0275801	0.0213216	0.0230984	[5, 6, 7]	Group06	7.84314	4	[ATP10D, ATP8A1, ATP8B4, FASLG]				ATPase-coupled intramembrane lipid transporter activity
GO:0140326	ATPase-coupled intramembrane lipid transporter activity	GO_BiologicalProcess-EBI-UniProt-GOA-ACAP-ARAP_16.01.2024_00h00	0.0107204	0.0263887	0.0213216	0.0230984	[6, 7, 8]	Group06	11.5385	3	[ATP10D, ATP8A1, ATP8B4]				regulation of calcium-mediated signaling
GO:0050848	regulation of calcium-mediated signaling	GO_BiologicalProcess-EBI-UniProt-GOA-ACAP-ARAP_16.01.2024_00h00	0.0119183	0.028043	0.0175033	0.0197863	[5, 6, 7, 8]	Group07	8	4	[ERBB3, PTBP1, SLA2, TNF]				calcineurin-NFAT signaling cascade
GO:0033173	calcineurin-NFAT signaling cascade	GO_BiologicalProcess-EBI-UniProt-GOA-ACAP-ARAP_16.01.2024_00h00	0.015891	0.0321843	0.0175033	0.0197863	[7, 8, 9]	Group07	10	3	[ERBB3, PTBP1, TNF]				positive regulation of calcineurin-NFAT signaling cascade
GO:0070886	positive regulation of calcineurin-NFAT signaling cascade	GO_BiologicalProcess-EBI-UniProt-GOA-ACAP-ARAP_16.01.2024_00h00	0.000433065	0.00989864	0.0175033	0.0197863	[7, 8, 9, 10, 11]	Group07	33.3333	3	[ERBB3, PTBP1, TNF]				organic hydroxy compound biosynthetic process
GO:1901617	organic hydroxy compound biosynthetic process	GO_BiologicalProcess-EBI-UniProt-GOA-ACAP-ARAP_16.01.2024_00h00	0.0238488	0.0405938	0.0110467	0.0136769	[4]	Group08	4.40252	7	[CYP7B1, ERLIN1, GATA3, HMGCS1, INSIG1, PPIP5K1, TNF]				cholesterol biosynthetic process
GO:0006695	cholesterol biosynthetic process	GO_BiologicalProcess-EBI-UniProt-GOA-ACAP-ARAP_16.01.2024_00h00	0.031839	0.0471689	0.0110467	0.0136769	[6, 7]	Group08	7.69231	3	[ERLIN1, HMGCS1, INSIG1]				monocarboxylic acid biosynthetic process
GO:0072330	monocarboxylic acid biosynthetic process	GO_BiologicalProcess-EBI-UniProt-GOA-ACAP-ARAP_16.01.2024_00h00	0.0173835	0.0335104	0.0110467	0.0136769	[6, 7]	Group08	4.69799	7	[CYP7B1, ERLIN1, FADS2, INSIG1, KAT2B, PLP1, RDH10]				regulation of fatty acid biosynthetic process
GO:0042304	regulation of fatty acid biosynthetic process	GO_BiologicalProcess-EBI-UniProt-GOA-ACAP-ARAP_16.01.2024_00h00	0.0205398	0.0365152	0.0110467	0.0136769	[5, 6, 7, 8, 9]	Group08	9.09091	3	[ERLIN1, INSIG1, KAT2B]				myeloid leukocyte activation
GO:0002274	myeloid leukocyte activation	GO_BiologicalProcess-EBI-UniProt-GOA-ACAP-ARAP_16.01.2024_00h00	0.0317746	0.0475135	0.000869504	0.0025119	[3, 4]	Group09	4.51128	6	[C5AR1, FGR, PRAM1, SUCNR1, TNF, WNK4]				leukocyte activation involved in immune response
GO:0002366	leukocyte activation involved in immune response	GO_BiologicalProcess-EBI-UniProt-GOA-ACAP-ARAP_16.01.2024_00h00	0.00114509	0.0114509	0.000869504	0.0025119	[3, 4]	Group09	5.36585	11	[AICDA, BCL6, FGR, GATA3, HLX, IL27RA, PRAM1, STAT3, SUCNR1, TMEM98, TNF]				myeloid cell activation involved in immune response
GO:0002275	myeloid cell activation involved in immune response	GO_BiologicalProcess-EBI-UniProt-GOA-ACAP-ARAP_16.01.2024_00h00	0.0271407	0.0443114	0.000869504	0.0025119	[4, 5]	Group09	6.25	4	[FGR, PRAM1, SUCNR1, TNF]				macrophage activation
GO:0042116	macrophage activation	GO_BiologicalProcess-EBI-UniProt-GOA-ACAP-ARAP_16.01.2024_00h00	0.0127558	0.0275801	0.000869504	0.0025119	[4, 5]	Group09	7.84314	4	[C5AR1, SUCNR1, TNF, WNK4]				endocrine process
GO:0050886	endocrine process	GO_BiologicalProcess-EBI-UniProt-GOA-ACAP-ARAP_16.01.2024_00h00	0.000380922	0.0101579	0.000467655	0.001737	[3]	Group10	11.1111	6	[ENPEP, GATA3, INHBB, NKX3-1, SUCNR1, WNK4]				regulation of blood pressure
GO:0008217	regulation of blood pressure	GO_BiologicalProcess-EBI-UniProt-GOA-ACAP-ARAP_16.01.2024_00h00	0.0122126	0.0279144	0.000467655	0.001737	[3, 5]	Group10	5.60748	6	[ADM2, ADRA1A, ADRB3, ENPEP, SUCNR1, WNK4]				negative regulation of epithelial cell proliferation
GO:0050680	negative regulation of epithelial cell proliferation	GO_BiologicalProcess-EBI-UniProt-GOA-ACAP-ARAP_16.01.2024_00h00	0.019526	0.0363274	0.000467655	0.001737	[4, 5, 6]	Group10	5.74713	5	[CCL2, CDKN2B, GATA3, NKX3-1, TNF]				endocrine hormone secretion
GO:0060986	endocrine hormone secretion	GO_BiologicalProcess-EBI-UniProt-GOA-ACAP-ARAP_16.01.2024_00h00	0.00164449	0.0138483	0.000467655	0.001737	[4, 6, 7, 8]	Group10	13.7931	4	[GATA3, INHBB, NKX3-1, WNK4]				positive regulation of molecular function		Row Labels	Count of GOGroups
GO:0044093	positive regulation of molecular function	GO_BiologicalProcess-EBI-UniProt-GOA-ACAP-ARAP_16.01.2024_00h00	0.0162572	0.0321129	0.0306502	0.0318762	[3]	Group11	4.7619	7	[ADRB3, DNAJC24, DSTYK, GATA3, NKX3-1, THY1, TNF]				regulation of catalytic activity		Group00	1
GO:0050790	regulation of catalytic activity	GO_BiologicalProcess-EBI-UniProt-GOA-ACAP-ARAP_16.01.2024_00h00	0.0276324	0.0446585	0.0306502	0.0318762	[3]	Group11	4.26829	7	[ADRB3, BCL6, CDKN2B, DSTYK, NKX3-1, THY1, TNF]				positive regulation of catalytic activity		Group01	1
GO:0043085	positive regulation of catalytic activity	GO_BiologicalProcess-EBI-UniProt-GOA-ACAP-ARAP_16.01.2024_00h00	0.0343473	0.0486333	0.0306502	0.0318762	[4]	Group11	4.9505	5	[ADRB3, DSTYK, NKX3-1, THY1, TNF]				regulation of kinase activity		Group02	1
GO:0050680	negative regulation of epithelial cell proliferation	GO_BiologicalProcess-EBI-UniProt-GOA-ACAP-ARAP_16.01.2024_00h00	0.019526	0.0363274	0.0306502	0.0318762	[4, 5, 6]	Group11	5.74713	5	[CCL2, CDKN2B, GATA3, NKX3-1, TNF]				cellular response to external stimulus		Group03	1
GO:0043549	regulation of kinase activity	GO_BiologicalProcess-EBI-UniProt-GOA-ACAP-ARAP_16.01.2024_00h00	0.0219995	0.03826	0.0306502	0.0318762	[5, 7, 8]	Group11	6.66667	4	[CDKN2B, DSTYK, THY1, TNF]				response to nutrient levels		Group04	1
GO:0071496	cellular response to external stimulus	GO_BiologicalProcess-EBI-UniProt-GOA-ACAP-ARAP_16.01.2024_00h00	0.0113393	0.0270788	0.00832374	0.0113904	[3]	Group12	4.39024	9	[CDKN2B, CRADD, GABARAPL1, INHBB, KAT2B, KAT5, MTMR3, NCOA1, OTUD3]				cellular response to nutrient levels		Group05	3
GO:0031667	response to nutrient levels	GO_BiologicalProcess-EBI-UniProt-GOA-ACAP-ARAP_16.01.2024_00h00	0.0126135	0.0280301	0.00832374	0.0113904	[4]	Group12	4.08163	10	[ADRB3, CDKN2B, GABARAPL1, INHBB, KAT2B, KAT5, MTMR3, NCOA1, OTUD3, WNK4]				protein kinase inhibitor activity		Group06	3
GO:0031669	cellular response to nutrient levels	GO_BiologicalProcess-EBI-UniProt-GOA-ACAP-ARAP_16.01.2024_00h00	0.00614423	0.0209165	0.00832374	0.0113904	[4, 5]	Group12	5.22876	8	[CDKN2B, GABARAPL1, INHBB, KAT2B, KAT5, MTMR3, NCOA1, OTUD3]				cellular response to nutrient		Group07	3
GO:0004860	protein kinase inhibitor activity	GO_MolecularFunction-EBI-UniProt-GOA-ACAP-ARAP_16.01.2024_00h00	0.0119183	0.028043	0.00832374	0.0113904	[5]	Group12	8	4	[CAMK2N1, CDKN2B, KAT2B, SH3BP5L]				ruffle		Group08	4
GO:0031670	cellular response to nutrient	GO_BiologicalProcess-EBI-UniProt-GOA-ACAP-ARAP_16.01.2024_00h00	0.0131603	0.0280753	0.00832374	0.0113904	[4, 5, 6]	Group12	10.7143	3	[CDKN2B, KAT2B, NCOA1]				actomyosin		Group09	4
GO:0001726	ruffle	GO_CellularComponent-EBI-UniProt-GOA-ACAP-ARAP_16.01.2024_00h00	0.015031	0.0312332	0.00820674	0.0118542	[3, 4]	Group13	5.35714	6	[ACTN1, AIF1L, FAM107A, FGR, LIMA1, PODXL]				myofibril		Group10	4
GO:0042641	actomyosin	GO_CellularComponent-EBI-UniProt-GOA-ACAP-ARAP_16.01.2024_00h00	0.00637037	0.0203852	0.00820674	0.0118542	[2, 7]	Group13	7.57576	5	[ACTN1, FAM107A, KAT2B, LIMA1, MYL12B]				I band		Group11	5
GO:0030016	myofibril	GO_CellularComponent-EBI-UniProt-GOA-ACAP-ARAP_16.01.2024_00h00	0.0284353	0.0446044	0.00820674	0.0118542	[4, 5, 6]	Group13	4.24242	7	[ACTN1, CAVIN4, FHL5, KAT2B, MYH8, MYL12B, NRAP]				actin filament bundle assembly		Group12	5
GO:0031674	I band	GO_CellularComponent-EBI-UniProt-GOA-ACAP-ARAP_16.01.2024_00h00	0.0089224	0.0237931	0.00820674	0.0118542	[2, 3, 6, 7, 8]	Group13	6	6	[ACTN1, CAVIN4, FHL5, KAT2B, MYL12B, NRAP]				regulation of synapse organization		Group13	5
GO:0051017	actin filament bundle assembly	GO_BiologicalProcess-EBI-UniProt-GOA-ACAP-ARAP_16.01.2024_00h00	0.015031	0.0312332	0.00820674	0.0118542	[5, 6, 7, 9]	Group13	5.35714	6	[ACTN1, AIF1L, FAM107A, LIMA1, LIMD2, PFN2]				regulation of nervous system development		Group14	5
GO:0050807	regulation of synapse organization	GO_BiologicalProcess-EBI-UniProt-GOA-ACAP-ARAP_16.01.2024_00h00	0.0122664	0.0276426	0.00156048	0.00338105	[4, 5, 6]	Group14	5.03597	7	[ABHD17C, LINGO2, NEDD9, SEMA4D, SIX1, SLITRK6, TNF]				regulation of cell junction assembly		Group15	6
GO:0051960	regulation of nervous system development	GO_BiologicalProcess-EBI-UniProt-GOA-ACAP-ARAP_16.01.2024_00h00	0.00215943	0.0150221	0.00156048	0.00338105	[4, 5, 6]	Group14	4.48276	13	[CHD7, FBXW8, GORASP1, HES2, IST1, LINGO2, SEMA3A, SEMA4C, SEMA4D, SLITRK6, THY1, TMEM98, TNF]				neural crest cell differentiation		Group16	6
GO:1901888	regulation of cell junction assembly	GO_BiologicalProcess-EBI-UniProt-GOA-ACAP-ARAP_16.01.2024_00h00	0.00736425	0.0222317	0.00156048	0.00338105	[4, 5, 6]	Group14	5.55556	7	[LINGO2, SEMA4D, SIX1, SLITRK6, SLK, THY1, TNF]				regulation of synapse assembly		Group17	6
GO:0014033	neural crest cell differentiation	GO_BiologicalProcess-EBI-UniProt-GOA-ACAP-ARAP_16.01.2024_00h00	0.00864004	0.0234306	0.00156048	0.00338105	[5, 6]	Group14	7.04225	5	[RDH10, SEMA3A, SEMA4C, SEMA4D, SIX1]				acetyltransferase activity		Group18	8
GO:0051963	regulation of synapse assembly	GO_BiologicalProcess-EBI-UniProt-GOA-ACAP-ARAP_16.01.2024_00h00	0.025794	0.0434425	0.00156048	0.00338105	[5, 6, 7]	Group14	6.34921	4	[LINGO2, SEMA4D, SIX1, SLITRK6]				centrosome duplication		Group19	8
GO:0016407	acetyltransferase activity	GO_MolecularFunction-EBI-UniProt-GOA-ACAP-ARAP_16.01.2024_00h00	0.0314296	0.0474409	0.050243	0.050243	[5]	Group15	5.97015	4	[CRAT, KAT2B, KAT5, MCM3AP]				peptide-lysine-N-acetyltransferase activity		Group20	9
GO:0051298	centrosome duplication	GO_BiologicalProcess-EBI-UniProt-GOA-ACAP-ARAP_16.01.2024_00h00	0.0299584	0.0456509	0.050243	0.050243	[3, 4, 5, 6, 9]	Group15	6.06061	4	[KAT2B, MAPKBP1, VPS4B, XRCC3]				regulation of centrosome duplication		Group21	11
GO:0061733	peptide-lysine-N-acetyltransferase activity	GO_MolecularFunction-EBI-UniProt-GOA-ACAP-ARAP_16.01.2024_00h00	0.0258562	0.0430937	0.050243	0.050243	[3, 8]	Group15	8.33333	3	[KAT2B, KAT5, MCM3AP]				mitotic metaphase chromosome alignment		Group22	13
GO:0010824	regulation of centrosome duplication	GO_BiologicalProcess-EBI-UniProt-GOA-ACAP-ARAP_16.01.2024_00h00	0.031839	0.0471689	0.050243	0.050243	[4, 5, 6, 7, 10]	Group15	7.69231	3	[KAT2B, VPS4B, XRCC3]				regulation of mitotic sister chromatid segregation		Group23	16
GO:0007080	mitotic metaphase chromosome alignment	GO_BiologicalProcess-EBI-UniProt-GOA-ACAP-ARAP_16.01.2024_00h00	0.0339803	0.0485432	0.050243	0.050243	[4, 5, 6, 7, 8, 9]	Group15	7.5	3	[KAT2B, KAT5, VPS4B]				gliogenesis		Group24	22
GO:0033047	regulation of mitotic sister chromatid segregation	GO_BiologicalProcess-EBI-UniProt-GOA-ACAP-ARAP_16.01.2024_00h00	0.029771	0.0458016	0.050243	0.050243	[5, 6, 7, 8, 9]	Group15	7.89474	3	[KAT2B, KAT5, XRCC3]				glial cell differentiation		Group25	29
GO:0042063	gliogenesis	GO_BiologicalProcess-EBI-UniProt-GOA-ACAP-ARAP_16.01.2024_00h00	0.00295144	0.015741	0.000887535	0.00230759	[5, 6, 7]	Group16	5.05051	10	[B4GALT5, C5AR1, CCL2, ERBB3, GRB2, PLP1, SH3TC2, STAT3, TMEM98, TNF]				myelination		Group26	37
GO:0010001	glial cell differentiation	GO_BiologicalProcess-EBI-UniProt-GOA-ACAP-ARAP_16.01.2024_00h00	0.00568571	0.0211561	0.000887535	0.00230759	[4, 6, 7, 8]	Group16	5.29801	8	[B4GALT5, C5AR1, ERBB3, GRB2, PLP1, SH3TC2, STAT3, TMEM98]				glial cell development		Grand Total	217
GO:0042552	myelination	GO_BiologicalProcess-EBI-UniProt-GOA-ACAP-ARAP_16.01.2024_00h00	0.000978233	0.0120398	0.000887535	0.00230759	[4, 7, 8]	Group16	7.95455	7	[B4GALT5, ERBB3, GRB2, MBP, PLP1, SH3TC2, TMEM98]				ERBB signaling pathway
GO:0021782	glial cell development	GO_BiologicalProcess-EBI-UniProt-GOA-ACAP-ARAP_16.01.2024_00h00	0.00217604	0.0145069	0.000887535	0.00230759	[4, 5, 7, 8, 9]	Group16	8	6	[B4GALT5, C5AR1, ERBB3, GRB2, PLP1, SH3TC2]				Schwann cell development
GO:0038127	ERBB signaling pathway	GO_BiologicalProcess-EBI-UniProt-GOA-ACAP-ARAP_16.01.2024_00h00	0.00232795	0.0148989	0.000887535	0.00230759	[6, 7, 8]	Group16	7.89474	6	[CPNE3, EFEMP1, ERBB3, GRB2, MVB12A, SH3TC2]				carbohydrate derivative catabolic process
GO:0014044	Schwann cell development	GO_BiologicalProcess-EBI-UniProt-GOA-ACAP-ARAP_16.01.2024_00h00	0.0107204	0.0263887	0.000887535	0.00230759	[5, 6, 7, 8, 9, 10]	Group16	11.5385	3	[ERBB3, GRB2, SH3TC2]				deoxyribose phosphate catabolic process
GO:1901136	carbohydrate derivative catabolic process	GO_BiologicalProcess-EBI-UniProt-GOA-ACAP-ARAP_16.01.2024_00h00	0.0270404	0.0446027	0.00786279	0.0120254	[4]	Group17	4	8	[AICDA, CHI3L2, FBP1, KAT2B, NT5M, NUDT15, NUDT18, STAT3]				nucleoside phosphate catabolic process
GO:0046386	deoxyribose phosphate catabolic process	GO_BiologicalProcess-EBI-UniProt-GOA-ACAP-ARAP_16.01.2024_00h00	0.003736	0.0175812	0.00786279	0.0120254	[5, 6]	Group17	16.6667	3	[NT5M, NUDT15, NUDT18]				2'-deoxyribonucleotide metabolic process
GO:1901292	nucleoside phosphate catabolic process	GO_BiologicalProcess-EBI-UniProt-GOA-ACAP-ARAP_16.01.2024_00h00	0.00903599	0.023701	0.00786279	0.0120254	[5, 6, 7]	Group17	5.34351	7	[ENPP1, FBP1, KAT2B, NT5M, NUDT15, NUDT18, STAT3]				deoxyribonucleotide catabolic process
GO:0009394	2'-deoxyribonucleotide metabolic process	GO_BiologicalProcess-EBI-UniProt-GOA-ACAP-ARAP_16.01.2024_00h00	0.00856618	0.0236309	0.00786279	0.0120254	[5, 6, 7, 8, 9]	Group17	12.5	3	[NT5M, NUDT15, NUDT18]				purine ribonucleoside diphosphate metabolic process
GO:0009264	deoxyribonucleotide catabolic process	GO_BiologicalProcess-EBI-UniProt-GOA-ACAP-ARAP_16.01.2024_00h00	0.003736	0.0175812	0.00786279	0.0120254	[5, 7, 8, 9]	Group17	16.6667	3	[NT5M, NUDT15, NUDT18]				axon extension involved in axon guidance
GO:0009179	purine ribonucleoside diphosphate metabolic process	GO_BiologicalProcess-EBI-UniProt-GOA-ACAP-ARAP_16.01.2024_00h00	0.012678	0.0277873	0.00786279	0.0120254	[7, 8, 9]	Group17	6.41026	5	[FBP1, GUK1, KAT2B, NUDT18, STAT3]				regulation of cellular component size
GO:0048846	axon extension involved in axon guidance	GO_BiologicalProcess-EBI-UniProt-GOA-ACAP-ARAP_16.01.2024_00h00	0.015891	0.0321843	0.00974939	0.0126742	[6, 7, 8, 9, 10, 11, 12, 13, 14]	Group18	10	3	[SEMA3A, SEMA4C, SEMA4D]				negative regulation of cell projection organization
GO:0032535	regulation of cellular component size	GO_BiologicalProcess-EBI-UniProt-GOA-ACAP-ARAP_16.01.2024_00h00	0.00579312	0.0210659	0.00974939	0.0126742	[4]	Group18	4.34783	11	[COTL1, FAM49A, GRB2, IST1, KANK4, LIMA1, PFN2, PLEKHG2, SEMA3A, SEMA4C, SEMA4D]				chemorepellent activity
GO:0031345	negative regulation of cell projection organization	GO_BiologicalProcess-EBI-UniProt-GOA-ACAP-ARAP_16.01.2024_00h00	0.015031	0.0312332	0.00974939	0.0126742	[4, 5, 6]	Group18	5.35714	6	[GORASP1, PFN2, SEMA3A, SEMA4C, SEMA4D, THY1]				regulation of extent of cell growth
GO:0045499	chemorepellent activity	GO_BiologicalProcess-EBI-UniProt-GOA-ACAP-ARAP_16.01.2024_00h00	0.009608	0.02402	0.00974939	0.0126742	[4, 5, 6]	Group18	12	3	[SEMA3A, SEMA4C, SEMA4D]				actin polymerization or depolymerization
GO:0061387	regulation of extent of cell growth	GO_BiologicalProcess-EBI-UniProt-GOA-ACAP-ARAP_16.01.2024_00h00	0.025794	0.0434425	0.00974939	0.0126742	[4, 5, 6]	Group18	6.34921	4	[IST1, SEMA3A, SEMA4C, SEMA4D]				regulation of actin polymerization or depolymerization
GO:0008154	actin polymerization or depolymerization	GO_BiologicalProcess-EBI-UniProt-GOA-ACAP-ARAP_16.01.2024_00h00	0.00614423	0.0209165	0.00974939	0.0126742	[5, 6, 8]	Group18	5.22876	8	[COTL1, FAM107A, FAM49A, GRB2, KANK4, LIMA1, PFN2, PLEKHG2]				regulation of axonogenesis
GO:0008064	regulation of actin polymerization or depolymerization	GO_BiologicalProcess-EBI-UniProt-GOA-ACAP-ARAP_16.01.2024_00h00	0.00620131	0.020671	0.00974939	0.0126742	[6, 7, 8, 9]	Group18	5.7377	7	[COTL1, FAM49A, GRB2, KANK4, LIMA1, PFN2, PLEKHG2]				CD4-positive, alpha-beta T cell differentiation involved in immune response
GO:0050770	regulation of axonogenesis	GO_BiologicalProcess-EBI-UniProt-GOA-ACAP-ARAP_16.01.2024_00h00	0.0319003	0.0468262	0.00974939	0.0126742	[4, 5, 6, 7, 8, 9, 10, 11, 12, 13]	Group18	5.05051	5	[IST1, SEMA3A, SEMA4C, SEMA4D, THY1]				alpha-beta T cell activation
GO:0002294	CD4-positive, alpha-beta T cell differentiation involved in immune response	GO_BiologicalProcess-EBI-UniProt-GOA-ACAP-ARAP_16.01.2024_00h00	0.00158128	0.0140558	0.000244027	0.00126894	[8, 9, 10, 11, 12]	Group19	10.4167	5	[BCL6, GATA3, HLX, STAT3, TMEM98]				T cell differentiation
GO:0046631	alpha-beta T cell activation	GO_BiologicalProcess-EBI-UniProt-GOA-ACAP-ARAP_16.01.2024_00h00	0.0111972	0.0271448	0.000244027	0.00126894	[5, 6]	Group19	5.71429	6	[BCL6, GATA3, HLX, STAT3, TMEM98, TYK2]				miRNA metabolic process
GO:0030217	T cell differentiation	GO_BiologicalProcess-EBI-UniProt-GOA-ACAP-ARAP_16.01.2024_00h00	0.0174082	0.0331585	0.000244027	0.00126894	[5, 6, 7, 8, 9]	Group19	4.34783	8	[BCL6, CHD7, GATA3, HLX, KAT5, STAT3, THEMIS, TMEM98]				ncRNA transcription
GO:0045058	T cell selection	GO_BiologicalProcess-EBI-UniProt-GOA-ACAP-ARAP_16.01.2024_00h00	0.0277767	0.0444427	0.000244027	0.00126894	[2, 6, 7, 8, 9, 10]	Group19	8.10811	3	[GATA3, STAT3, THEMIS]				regulation of miRNA transcription
GO:0050851	antigen receptor-mediated signaling pathway	GO_BiologicalProcess-EBI-UniProt-GOA-ACAP-ARAP_16.01.2024_00h00	0.0219622	0.0386148	0.000244027	0.00126894	[5, 6, 7, 8, 9]	Group19	4.91803	6	[GATA3, GRB2, PRAM1, SLA2, THEMIS, THY1]				negative regulation of locomotion
GO:0010586	miRNA metabolic process	GO_BiologicalProcess-EBI-UniProt-GOA-ACAP-ARAP_16.01.2024_00h00	0.00597274	0.0207747	0.000244027	0.00126894	[7, 8]	Group19	7.69231	5	[DIS3L2, GATA3, NCOR2, STAT3, TNF]				leukocyte migration
GO:0098781	ncRNA transcription	GO_BiologicalProcess-EBI-UniProt-GOA-ACAP-ARAP_16.01.2024_00h00	0.00632116	0.0206405	0.000244027	0.00126894	[7, 8, 9]	Group19	6.45161	6	[GATA3, NCOR2, POLR2L, SPIN1, STAT3, TNF]				mononuclear cell migration
GO:1902893	regulation of miRNA transcription	GO_BiologicalProcess-EBI-UniProt-GOA-ACAP-ARAP_16.01.2024_00h00	0.0119183	0.028043	0.000244027	0.00126894	[6, 7, 8, 9, 10, 11]	Group19	8	4	[GATA3, NCOR2, STAT3, TNF]				negative regulation of cell motility
GO:0040013	negative regulation of locomotion	GO_BiologicalProcess-EBI-UniProt-GOA-ACAP-ARAP_16.01.2024_00h00	0.00114509	0.0114509	0.000783059	0.00254494	[2, 3, 4]	Group20	5.36585	11	[CCL2, GATA3, IL27RA, NEDD9, PFN2, SEMA3A, SEMA4C, SEMA4D, STAT3, THY1, TNF]				regulation of epithelial cell proliferation
GO:0050900	leukocyte migration	GO_BiologicalProcess-EBI-UniProt-GOA-ACAP-ARAP_16.01.2024_00h00	0.00157199	0.0147952	0.000783059	0.00254494	[2, 4]	Group20	4.87805	12	[C5AR1, CCL2, CXCL16, CYP7B1, GATA3, IL27RA, ITGA6, ITGA7, MTUS1, NEDD9, THY1, TNF]				response to type II interferon
GO:0071674	mononuclear cell migration	GO_BiologicalProcess-EBI-UniProt-GOA-ACAP-ARAP_16.01.2024_00h00	0.00676422	0.0212211	0.000783059	0.00254494	[3, 5]	Group20	5.64516	7	[C5AR1, CCL2, CXCL16, CYP7B1, GATA3, IL27RA, NEDD9]				lymphocyte chemotaxis
GO:2000146	negative regulation of cell motility	GO_BiologicalProcess-EBI-UniProt-GOA-ACAP-ARAP_16.01.2024_00h00	0.0159236	0.0318472	0.000783059	0.00254494	[3, 4, 5]	Group20	4.41989	8	[CCL2, GATA3, IL27RA, NEDD9, PFN2, STAT3, THY1, TNF]				endothelial cell apoptotic process
GO:0050678	regulation of epithelial cell proliferation	GO_BiologicalProcess-EBI-UniProt-GOA-ACAP-ARAP_16.01.2024_00h00	0.00809658	0.0231331	0.000783059	0.00254494	[4, 5]	Group20	4.36681	10	[C5AR1, CCL2, CDKN2B, CYP7B1, GATA3, HLX, NKX3-1, SIX1, STAT3, TNF]				regulation of endothelial cell apoptotic process
GO:0034341	response to type II interferon	GO_BiologicalProcess-EBI-UniProt-GOA-ACAP-ARAP_16.01.2024_00h00	0.0295657	0.0459272	0.000783059	0.00254494	[4, 5, 6, 7]	Group20	5.15464	5	[CCL2, CXCL16, SLC26A6, TNF, TYK2]				positive regulation of locomotion
GO:0048247	lymphocyte chemotaxis	GO_BiologicalProcess-EBI-UniProt-GOA-ACAP-ARAP_16.01.2024_00h00	0.00593443	0.0211002	0.000783059	0.00254494	[4, 5, 6, 7]	Group20	9.7561	4	[CCL2, CXCL16, CYP7B1, NEDD9]				regulation of chemotaxis
GO:0072577	endothelial cell apoptotic process	GO_BiologicalProcess-EBI-UniProt-GOA-ACAP-ARAP_16.01.2024_00h00	0.00267963	0.0153121	0.000783059	0.00254494	[6]	Group20	12.1212	4	[CCL2, FASLG, GATA3, TNF]				stem cell development
GO:2000351	regulation of endothelial cell apoptotic process	GO_BiologicalProcess-EBI-UniProt-GOA-ACAP-ARAP_16.01.2024_00h00	0.00211867	0.0154085	0.000783059	0.00254494	[6, 7]	Group20	12.9032	4	[CCL2, FASLG, GATA3, TNF]				negative regulation of chemotaxis
GO:0048846	axon extension involved in axon guidance	GO_BiologicalProcess-EBI-UniProt-GOA-ACAP-ARAP_16.01.2024_00h00	0.015891	0.0321843	8.20639e-05	0.000533415	[6, 7, 8, 9, 10, 11, 12, 13, 14]	Group21	10	3	[SEMA3A, SEMA4C, SEMA4D]				macrophage chemotaxis
GO:0040013	negative regulation of locomotion	GO_BiologicalProcess-EBI-UniProt-GOA-ACAP-ARAP_16.01.2024_00h00	0.00114509	0.0114509	8.20639e-05	0.000533415	[2, 3, 4]	Group21	5.36585	11	[CCL2, GATA3, IL27RA, NEDD9, PFN2, SEMA3A, SEMA4C, SEMA4D, STAT3, THY1, TNF]				response to hormone
GO:0040017	positive regulation of locomotion	GO_BiologicalProcess-EBI-UniProt-GOA-ACAP-ARAP_16.01.2024_00h00	0.000278971	0.0111588	8.20639e-05	0.000533415	[2, 3, 4]	Group21	4.69613	17	[ATP8A1, BCL6, C5AR1, CPNE3, CXCL16, FGR, GATA3, ITGA6, NEDD9, RAB25, SEMA3A, SEMA4C, SEMA4D, STAT3, SUCNR1, THY1, ZNF609]				DNA-binding transcription factor binding
GO:0050920	regulation of chemotaxis	GO_BiologicalProcess-EBI-UniProt-GOA-ACAP-ARAP_16.01.2024_00h00	0.00465339	0.0206817	8.20639e-05	0.000533415	[3, 4, 5]	Group21	5.47945	8	[C5AR1, CCL2, MTUS1, NEDD9, SEMA3A, SEMA4C, SEMA4D, SUCNR1]				hormone-mediated signaling pathway
GO:0048864	stem cell development	GO_BiologicalProcess-EBI-UniProt-GOA-ACAP-ARAP_16.01.2024_00h00	0.00637037	0.0203852	8.20639e-05	0.000533415	[4, 5]	Group21	7.57576	5	[MSI2, RDH10, SEMA3A, SEMA4C, SEMA4D]				response to steroid hormone
GO:0050922	negative regulation of chemotaxis	GO_BiologicalProcess-EBI-UniProt-GOA-ACAP-ARAP_16.01.2024_00h00	0.00543017	0.0206864	8.20639e-05	0.000533415	[3, 4, 5, 6]	Group21	10	4	[CCL2, SEMA3A, SEMA4C, SEMA4D]				response to peptide hormone
GO:0045499	chemorepellent activity	GO_BiologicalProcess-EBI-UniProt-GOA-ACAP-ARAP_16.01.2024_00h00	0.009608	0.02402	8.20639e-05	0.000533415	[4, 5, 6]	Group21	12	3	[SEMA3A, SEMA4C, SEMA4D]				RNA polymerase II-specific DNA-binding transcription factor binding
GO:0061387	regulation of extent of cell growth	GO_BiologicalProcess-EBI-UniProt-GOA-ACAP-ARAP_16.01.2024_00h00	0.025794	0.0434425	8.20639e-05	0.000533415	[4, 5, 6]	Group21	6.34921	4	[IST1, SEMA3A, SEMA4C, SEMA4D]				nuclear receptor binding
GO:0014033	neural crest cell differentiation	GO_BiologicalProcess-EBI-UniProt-GOA-ACAP-ARAP_16.01.2024_00h00	0.00864004	0.0234306	8.20639e-05	0.000533415	[5, 6]	Group21	7.04225	5	[RDH10, SEMA3A, SEMA4C, SEMA4D, SIX1]				intracellular steroid hormone receptor signaling pathway
GO:0048246	macrophage chemotaxis	GO_BiologicalProcess-EBI-UniProt-GOA-ACAP-ARAP_16.01.2024_00h00	0.00508418	0.0208582	8.20639e-05	0.000533415	[4, 5, 6, 7]	Group21	15	3	[C5AR1, CCL2, MTUS1]				regulation of intracellular steroid hormone receptor signaling pathway
GO:0050770	regulation of axonogenesis	GO_BiologicalProcess-EBI-UniProt-GOA-ACAP-ARAP_16.01.2024_00h00	0.0319003	0.0468262	8.20639e-05	0.000533415	[4, 5, 6, 7, 8, 9, 10, 11, 12, 13]	Group21	5.05051	5	[IST1, SEMA3A, SEMA4C, SEMA4D, THY1]				intracellular estrogen receptor signaling pathway
GO:0009725	response to hormone	GO_BiologicalProcess-EBI-UniProt-GOA-ACAP-ARAP_16.01.2024_00h00	0.000774825	0.0112702	0.00220259	0.00409052	[3, 4]	Group22	4.05117	19	[ADCY8, CYP7B1, DNAAF4, ENPP1, GATA3, GRB2, IGFBP2, INHBB, INSIG1, KAT2B, NCOA1, NCOR2, NKX3-1, RERG, STAT3, TNF, TRIM68, TYK2, ZNF366]				androgen receptor signaling pathway
GO:0140297	DNA-binding transcription factor binding	GO_MolecularFunction-EBI-UniProt-GOA-ACAP-ARAP_16.01.2024_00h00	0.00510996	0.0204398	0.00220259	0.00409052	[4]	Group22	4.04984	13	[BCL6, DACT1, DNAAF4, FBP1, GATA3, KAT2B, KAT5, NCOA1, NKX3-1, STAT3, TRIM68, ZFPM2, ZNF366]				negative regulation of intracellular steroid hormone receptor signaling pathway
GO:0009755	hormone-mediated signaling pathway	GO_BiologicalProcess-EBI-UniProt-GOA-ACAP-ARAP_16.01.2024_00h00	0.00940117	0.023876	0.00220259	0.00409052	[3, 4, 5, 6]	Group22	5.30303	7	[CYP7B1, DNAAF4, NCOA1, NCOR2, NKX3-1, TRIM68, ZNF366]				regulation of intracellular estrogen receptor signaling pathway
GO:0048545	response to steroid hormone	GO_BiologicalProcess-EBI-UniProt-GOA-ACAP-ARAP_16.01.2024_00h00	0.0179669	0.03382	0.00220259	0.00409052	[4, 5]	Group22	4.66667	7	[CYP7B1, DNAAF4, NCOR2, NKX3-1, TNF, TRIM68, ZNF366]				organ growth
GO:0043434	response to peptide hormone	GO_BiologicalProcess-EBI-UniProt-GOA-ACAP-ARAP_16.01.2024_00h00	0.016811	0.032802	0.00220259	0.00409052	[4, 5, 6]	Group22	4.10959	9	[ADCY8, ENPP1, GRB2, IGFBP2, INHBB, INSIG1, KAT2B, STAT3, TYK2]				morphogenesis of a branching structure
GO:0061629	RNA polymerase II-specific DNA-binding transcription factor binding	GO_MolecularFunction-EBI-UniProt-GOA-ACAP-ARAP_16.01.2024_00h00	0.0090857	0.023447	0.00220259	0.00409052	[5]	Group22	4.29185	10	[DACT1, DNAAF4, FBP1, GATA3, NCOA1, NKX3-1, STAT3, TRIM68, ZFPM2, ZNF366]				regulation of developmental growth
GO:0016922	nuclear receptor binding	GO_MolecularFunction-EBI-UniProt-GOA-ACAP-ARAP_16.01.2024_00h00	0.0295657	0.0459272	0.00220259	0.00409052	[6]	Group22	5.15464	5	[DNAAF4, NCOA1, NKX3-1, TRIM68, ZNF366]				regulation of organ growth
GO:0030518	intracellular steroid hormone receptor signaling pathway	GO_BiologicalProcess-EBI-UniProt-GOA-ACAP-ARAP_16.01.2024_00h00	0.00321033	0.0160517	0.00220259	0.00409052	[4, 5, 6, 7, 8]	Group22	7.40741	6	[CYP7B1, DNAAF4, NCOR2, NKX3-1, TRIM68, ZNF366]				embryonic organ development
GO:0033143	regulation of intracellular steroid hormone receptor signaling pathway	GO_BiologicalProcess-EBI-UniProt-GOA-ACAP-ARAP_16.01.2024_00h00	0.00267838	0.0158719	0.00220259	0.00409052	[4, 5, 6, 7, 8, 9]	Group22	9.25926	5	[CYP7B1, DNAAF4, NCOR2, TRIM68, ZNF366]				sensory organ morphogenesis
GO:0030520	intracellular estrogen receptor signaling pathway	GO_BiologicalProcess-EBI-UniProt-GOA-ACAP-ARAP_16.01.2024_00h00	0.0277767	0.0444427	0.00220259	0.00409052	[5, 6, 7, 8, 9]	Group22	8.10811	3	[CYP7B1, DNAAF4, ZNF366]				ear development
GO:0030521	androgen receptor signaling pathway	GO_BiologicalProcess-EBI-UniProt-GOA-ACAP-ARAP_16.01.2024_00h00	0.015891	0.0321843	0.00220259	0.00409052	[5, 6, 7, 8, 9]	Group22	10	3	[NCOR2, NKX3-1, TRIM68]				cardiac septum development
GO:0033144	negative regulation of intracellular steroid hormone receptor signaling pathway	GO_BiologicalProcess-EBI-UniProt-GOA-ACAP-ARAP_16.01.2024_00h00	0.0107204	0.0263887	0.00220259	0.00409052	[4, 5, 6, 7, 8, 9, 10]	Group22	11.5385	3	[CYP7B1, NCOR2, ZNF366]				nose development
GO:0033146	regulation of intracellular estrogen receptor signaling pathway	GO_BiologicalProcess-EBI-UniProt-GOA-ACAP-ARAP_16.01.2024_00h00	0.0131603	0.0280753	0.00220259	0.00409052	[5, 6, 7, 8, 9, 10]	Group22	10.7143	3	[CYP7B1, DNAAF4, ZNF366]				cardiac muscle tissue growth
GO:0035265	organ growth	GO_BiologicalProcess-EBI-UniProt-GOA-ACAP-ARAP_16.01.2024_00h00	0.0331097	0.0481596	5.82008e-05	0.00075661	[2, 3]	Group23	5	5	[ADRA1A, HLX, JARID2, WWC2, ZFPM2]				cranial nerve development
GO:0001763	morphogenesis of a branching structure	GO_BiologicalProcess-EBI-UniProt-GOA-ACAP-ARAP_16.01.2024_00h00	0.0204383	0.036743	5.82008e-05	0.00075661	[2, 3, 4]	Group23	4.54545	7	[COL13A1, GRB2, NKX3-1, RDH10, RSPO3, SIX1, TNF]				sensory perception of sound
GO:0048638	regulation of developmental growth	GO_BiologicalProcess-EBI-UniProt-GOA-ACAP-ARAP_16.01.2024_00h00	0.000190847	0.0152677	5.82008e-05	0.00075661	[3, 4]	Group23	6.18557	12	[ADRB3, CHD7, HLX, IST1, JARID2, SEMA3A, SEMA4C, SEMA4D, SIX1, STAT3, WWC2, ZFPM2]				cardiac muscle tissue development
GO:0046620	regulation of organ growth	GO_BiologicalProcess-EBI-UniProt-GOA-ACAP-ARAP_16.01.2024_00h00	0.0119183	0.028043	5.82008e-05	0.00075661	[3, 4, 5]	Group23	8	4	[HLX, JARID2, WWC2, ZFPM2]				aorta development
GO:0048568	embryonic organ development	GO_BiologicalProcess-EBI-UniProt-GOA-ACAP-ARAP_16.01.2024_00h00	0.000708094	0.0113295	5.82008e-05	0.00075661	[4, 5]	Group23	4.64396	15	[CHD7, CHRNA10, EFEMP1, FBXW8, FZD2, GATA3, GRB2, HLX, INSIG1, NCOA1, RDH10, RSPO3, SIX1, TNF, ZFPM2]				cardiac right ventricle morphogenesis
GO:0090596	sensory organ morphogenesis	GO_BiologicalProcess-EBI-UniProt-GOA-ACAP-ARAP_16.01.2024_00h00	0.00245377	0.0151001	5.82008e-05	0.00075661	[4, 5]	Group23	5.18135	10	[CHD7, CHRNA10, EFEMP1, FASLG, FZD2, GATA3, INSIG1, SIX1, STAT3, THY1]				production of molecular mediator of immune response
GO:0043583	ear development	GO_BiologicalProcess-EBI-UniProt-GOA-ACAP-ARAP_16.01.2024_00h00	0.00688402	0.0211816	5.82008e-05	0.00075661	[5]	Group23	5.12821	8	[CHD7, CHRNA10, FZD2, GATA3, INSIG1, RDH10, SIX1, TMC1]				adaptive immune response based on somatic recombination of immune receptors built from immunoglobulin superfamily domains
GO:0003279	cardiac septum development	GO_BiologicalProcess-EBI-UniProt-GOA-ACAP-ARAP_16.01.2024_00h00	0.0271407	0.0443114	5.82008e-05	0.00075661	[3, 4, 6, 7, 8]	Group23	6.25	4	[CHD7, FZD2, GATA3, ZFPM2]				regulation of adaptive immune response based on somatic recombination of immune receptors built from immunoglobulin superfamily domains
GO:0014033	neural crest cell differentiation	GO_BiologicalProcess-EBI-UniProt-GOA-ACAP-ARAP_16.01.2024_00h00	0.00864004	0.0234306	5.82008e-05	0.00075661	[5, 6]	Group23	7.04225	5	[RDH10, SEMA3A, SEMA4C, SEMA4D, SIX1]				regulation of neuron apoptotic process
GO:0043584	nose development	GO_BiologicalProcess-EBI-UniProt-GOA-ACAP-ARAP_16.01.2024_00h00	0.000610529	0.0108539	5.82008e-05	0.00075661	[5, 6]	Group23	30	3	[CHD7, RDH10, SIX1]				type 2 immune response
GO:0055017	cardiac muscle tissue growth	GO_BiologicalProcess-EBI-UniProt-GOA-ACAP-ARAP_16.01.2024_00h00	0.031839	0.0471689	5.82008e-05	0.00075661	[3, 4, 5, 6, 7, 8]	Group23	7.69231	3	[ADRA1A, JARID2, ZFPM2]				immune system development
GO:0021545	cranial nerve development	GO_BiologicalProcess-EBI-UniProt-GOA-ACAP-ARAP_16.01.2024_00h00	0.00543017	0.0206864	5.82008e-05	0.00075661	[4, 6, 7]	Group23	10	4	[CHD7, ERBB3, SIX1, SLC1A3]				negative regulation of cell differentiation
GO:0007605	sensory perception of sound	GO_BiologicalProcess-EBI-UniProt-GOA-ACAP-ARAP_16.01.2024_00h00	0.0343473	0.0486333	5.82008e-05	0.00075661	[6]	Group23	4.9505	5	[CHD7, CHRNA10, SIX1, SLC1A3, TMC1]				lymphocyte activation involved in immune response
GO:0048738	cardiac muscle tissue development	GO_BiologicalProcess-EBI-UniProt-GOA-ACAP-ARAP_16.01.2024_00h00	0.0317746	0.0475135	5.82008e-05	0.00075661	[5, 6, 7]	Group23	4.51128	6	[ADRA1A, CHD7, ERBB3, JARID2, NRAP, ZFPM2]				regulation of type 2 immune response
GO:0035904	aorta development	GO_BiologicalProcess-EBI-UniProt-GOA-ACAP-ARAP_16.01.2024_00h00	0.0277767	0.0444427	5.82008e-05	0.00075661	[5, 7, 8, 9]	Group23	8.10811	3	[CHD7, NKX3-1, SIX1]				negative regulation of cell development
GO:0003215	cardiac right ventricle morphogenesis	GO_BiologicalProcess-EBI-UniProt-GOA-ACAP-ARAP_16.01.2024_00h00	0.00175664	0.0140531	5.82008e-05	0.00075661	[5, 6, 7, 8, 9, 10]	Group23	21.4286	3	[CHD7, GATA3, ZFPM2]				positive regulation of cell-cell adhesion
GO:0002294	CD4-positive, alpha-beta T cell differentiation involved in immune response	GO_BiologicalProcess-EBI-UniProt-GOA-ACAP-ARAP_16.01.2024_00h00	0.00158128	0.0140558	7.50362e-05	0.000650314	[8, 9, 10, 11, 12]	Group24	10.4167	5	[BCL6, GATA3, HLX, STAT3, TMEM98]				T-helper 1 type immune response
GO:0040013	negative regulation of locomotion	GO_BiologicalProcess-EBI-UniProt-GOA-ACAP-ARAP_16.01.2024_00h00	0.00114509	0.0114509	7.50362e-05	0.000650314	[2, 3, 4]	Group24	5.36585	11	[CCL2, GATA3, IL27RA, NEDD9, PFN2, SEMA3A, SEMA4C, SEMA4D, STAT3, THY1, TNF]				thymus development
GO:0044093	positive regulation of molecular function	GO_BiologicalProcess-EBI-UniProt-GOA-ACAP-ARAP_16.01.2024_00h00	0.0162572	0.0321129	7.50362e-05	0.000650314	[3]	Group24	4.7619	7	[ADRB3, DNAJC24, DSTYK, GATA3, NKX3-1, THY1, TNF]				positive regulation of leukocyte differentiation
GO:0050790	regulation of catalytic activity	GO_BiologicalProcess-EBI-UniProt-GOA-ACAP-ARAP_16.01.2024_00h00	0.0276324	0.0446585	7.50362e-05	0.000650314	[3]	Group24	4.26829	7	[ADRB3, BCL6, CDKN2B, DSTYK, NKX3-1, THY1, TNF]				regulation of alpha-beta T cell activation
GO:0050900	leukocyte migration	GO_BiologicalProcess-EBI-UniProt-GOA-ACAP-ARAP_16.01.2024_00h00	0.00157199	0.0147952	7.50362e-05	0.000650314	[2, 4]	Group24	4.87805	12	[C5AR1, CCL2, CXCL16, CYP7B1, GATA3, IL27RA, ITGA6, ITGA7, MTUS1, NEDD9, THY1, TNF]				regulation of immunoglobulin mediated immune response
GO:0002440	production of molecular mediator of immune response	GO_BiologicalProcess-EBI-UniProt-GOA-ACAP-ARAP_16.01.2024_00h00	0.0338214	0.0487516	7.50362e-05	0.000650314	[2, 6]	Group24	4.44444	6	[AICDA, BCL6, GATA3, IL27RA, MCM3AP, TNF]				positive regulation of T cell differentiation
GO:0002460	adaptive immune response based on somatic recombination of immune receptors built from immunoglobulin superfamily domains	GO_BiologicalProcess-EBI-UniProt-GOA-ACAP-ARAP_16.01.2024_00h00	0.0120254	0.027885	7.50362e-05	0.000650314	[4]	Group24	4.34783	9	[AICDA, BCL6, CD1A, GATA3, HLX, IL27RA, STAT3, TMEM98, TNF]				isotype switching
GO:0071674	mononuclear cell migration	GO_BiologicalProcess-EBI-UniProt-GOA-ACAP-ARAP_16.01.2024_00h00	0.00676422	0.0212211	7.50362e-05	0.000650314	[3, 5]	Group24	5.64516	7	[C5AR1, CCL2, CXCL16, CYP7B1, GATA3, IL27RA, NEDD9]				regulation of T-helper cell differentiation
GO:2000146	negative regulation of cell motility	GO_BiologicalProcess-EBI-UniProt-GOA-ACAP-ARAP_16.01.2024_00h00	0.0159236	0.0318472	7.50362e-05	0.000650314	[3, 4, 5]	Group24	4.41989	8	[CCL2, GATA3, IL27RA, NEDD9, PFN2, STAT3, THY1, TNF]				regulation of growth
GO:0050678	regulation of epithelial cell proliferation	GO_BiologicalProcess-EBI-UniProt-GOA-ACAP-ARAP_16.01.2024_00h00	0.00809658	0.0231331	7.50362e-05	0.000650314	[4, 5]	Group24	4.36681	10	[C5AR1, CCL2, CDKN2B, CYP7B1, GATA3, HLX, NKX3-1, SIX1, STAT3, TNF]				negative regulation of growth
GO:0050680	negative regulation of epithelial cell proliferation	GO_BiologicalProcess-EBI-UniProt-GOA-ACAP-ARAP_16.01.2024_00h00	0.019526	0.0363274	7.50362e-05	0.000650314	[4, 5, 6]	Group24	5.74713	5	[CCL2, CDKN2B, GATA3, NKX3-1, TNF]				negative regulation of developmental process
GO:0002822	regulation of adaptive immune response based on somatic recombination of immune receptors built from immunoglobulin superfamily domains	GO_BiologicalProcess-EBI-UniProt-GOA-ACAP-ARAP_16.01.2024_00h00	0.0279276	0.0442418	7.50362e-05	0.000650314	[5, 6]	Group24	4.65116	6	[BCL6, CD1A, GATA3, HLX, IL27RA, TNF]				regulation of cell growth
GO:0034341	response to type II interferon	GO_BiologicalProcess-EBI-UniProt-GOA-ACAP-ARAP_16.01.2024_00h00	0.0295657	0.0459272	7.50362e-05	0.000650314	[4, 5, 6, 7]	Group24	5.15464	5	[CCL2, CXCL16, SLC26A6, TNF, TYK2]				negative regulation of developmental growth
GO:0043523	regulation of neuron apoptotic process	GO_BiologicalProcess-EBI-UniProt-GOA-ACAP-ARAP_16.01.2024_00h00	0.00542344	0.0211647	7.50362e-05	0.000650314	[5, 6]	Group24	5.88235	7	[CCL2, ERBB3, FBXW7, GATA3, IL27RA, SIX1, TNF]				stem cell differentiation
GO:0072577	endothelial cell apoptotic process	GO_BiologicalProcess-EBI-UniProt-GOA-ACAP-ARAP_16.01.2024_00h00	0.00267963	0.0153121	7.50362e-05	0.000650314	[6]	Group24	12.1212	4	[CCL2, FASLG, GATA3, TNF]				negative regulation of cell growth
GO:0060986	endocrine hormone secretion	GO_BiologicalProcess-EBI-UniProt-GOA-ACAP-ARAP_16.01.2024_00h00	0.00164449	0.0138483	7.50362e-05	0.000650314	[4, 6, 7, 8]	Group24	13.7931	4	[GATA3, INHBB, NKX3-1, WNK4]				regulation of neurogenesis
GO:2000351	regulation of endothelial cell apoptotic process	GO_BiologicalProcess-EBI-UniProt-GOA-ACAP-ARAP_16.01.2024_00h00	0.00211867	0.0154085	7.50362e-05	0.000650314	[6, 7]	Group24	12.9032	4	[CCL2, FASLG, GATA3, TNF]				negative regulation of neurogenesis
GO:0043549	regulation of kinase activity	GO_BiologicalProcess-EBI-UniProt-GOA-ACAP-ARAP_16.01.2024_00h00	0.0219995	0.03826	7.50362e-05	0.000650314	[5, 7, 8]	Group24	6.66667	4	[CDKN2B, DSTYK, THY1, TNF]				regulation of dendrite morphogenesis
GO:0045058	T cell selection	GO_BiologicalProcess-EBI-UniProt-GOA-ACAP-ARAP_16.01.2024_00h00	0.0277767	0.0444427	7.50362e-05	0.000650314	[2, 6, 7, 8, 9, 10]	Group24	8.10811	3	[GATA3, STAT3, THEMIS]
GO:0010586	miRNA metabolic process	GO_BiologicalProcess-EBI-UniProt-GOA-ACAP-ARAP_16.01.2024_00h00	0.00597274	0.0207747	7.50362e-05	0.000650314	[7, 8]	Group24	7.69231	5	[DIS3L2, GATA3, NCOR2, STAT3, TNF]
GO:0098781	ncRNA transcription	GO_BiologicalProcess-EBI-UniProt-GOA-ACAP-ARAP_16.01.2024_00h00	0.00632116	0.0206405	7.50362e-05	0.000650314	[7, 8, 9]	Group24	6.45161	6	[GATA3, NCOR2, POLR2L, SPIN1, STAT3, TNF]
GO:1902893	regulation of miRNA transcription	GO_BiologicalProcess-EBI-UniProt-GOA-ACAP-ARAP_16.01.2024_00h00	0.0119183	0.028043	7.50362e-05	0.000650314	[6, 7, 8, 9, 10, 11]	Group24	8	4	[GATA3, NCOR2, STAT3, TNF]
GO:0002294	CD4-positive, alpha-beta T cell differentiation involved in immune response	GO_BiologicalProcess-EBI-UniProt-GOA-ACAP-ARAP_16.01.2024_00h00	0.00158128	0.0140558	0.000307644	0.00133312	[8, 9, 10, 11, 12]	Group25	10.4167	5	[BCL6, GATA3, HLX, STAT3, TMEM98]
GO:0042092	type 2 immune response	GO_BiologicalProcess-EBI-UniProt-GOA-ACAP-ARAP_16.01.2024_00h00	0.00164449	0.0138483	0.000307644	0.00133312	[3]	Group25	13.7931	4	[BCL6, GATA3, HLX, IL27RA]
GO:0002274	myeloid leukocyte activation	GO_BiologicalProcess-EBI-UniProt-GOA-ACAP-ARAP_16.01.2024_00h00	0.0317746	0.0475135	0.000307644	0.00133312	[3, 4]	Group25	4.51128	6	[C5AR1, FGR, PRAM1, SUCNR1, TNF, WNK4]
GO:0002366	leukocyte activation involved in immune response	GO_BiologicalProcess-EBI-UniProt-GOA-ACAP-ARAP_16.01.2024_00h00	0.00114509	0.0114509	0.000307644	0.00133312	[3, 4]	Group25	5.36585	11	[AICDA, BCL6, FGR, GATA3, HLX, IL27RA, PRAM1, STAT3, SUCNR1, TMEM98, TNF]
GO:0002520	immune system development	GO_BiologicalProcess-EBI-UniProt-GOA-ACAP-ARAP_16.01.2024_00h00	0.00833698	0.0234021	0.000307644	0.00133312	[2, 4, 5]	Group25	5.42636	7	[AICDA, BCL6, GATA3, IL27RA, JARID2, MCM3AP, SIX1]
GO:0002440	production of molecular mediator of immune response	GO_BiologicalProcess-EBI-UniProt-GOA-ACAP-ARAP_16.01.2024_00h00	0.0338214	0.0487516	0.000307644	0.00133312	[2, 6]	Group25	4.44444	6	[AICDA, BCL6, GATA3, IL27RA, MCM3AP, TNF]
GO:0002460	adaptive immune response based on somatic recombination of immune receptors built from immunoglobulin superfamily domains	GO_BiologicalProcess-EBI-UniProt-GOA-ACAP-ARAP_16.01.2024_00h00	0.0120254	0.027885	0.000307644	0.00133312	[4]	Group25	4.34783	9	[AICDA, BCL6, CD1A, GATA3, HLX, IL27RA, STAT3, TMEM98, TNF]
GO:0045596	negative regulation of cell differentiation	GO_BiologicalProcess-EBI-UniProt-GOA-ACAP-ARAP_16.01.2024_00h00	0.00110004	0.0117338	0.000307644	0.00133312	[3, 4, 5]	Group25	4.15648	17	[BCL6, EFEMP1, ENPP1, FBXW7, GATA3, GORASP1, HLX, INSIG1, PTBP1, SEMA3A, SEMA4C, SEMA4D, STAT3, THY1, TMEM98, TNF, ZFPM2]
GO:2000146	negative regulation of cell motility	GO_BiologicalProcess-EBI-UniProt-GOA-ACAP-ARAP_16.01.2024_00h00	0.0159236	0.0318472	0.000307644	0.00133312	[3, 4, 5]	Group25	4.41989	8	[CCL2, GATA3, IL27RA, NEDD9, PFN2, STAT3, THY1, TNF]
GO:0002275	myeloid cell activation involved in immune response	GO_BiologicalProcess-EBI-UniProt-GOA-ACAP-ARAP_16.01.2024_00h00	0.0271407	0.0443114	0.000307644	0.00133312	[4, 5]	Group25	6.25	4	[FGR, PRAM1, SUCNR1, TNF]
GO:0002285	lymphocyte activation involved in immune response	GO_BiologicalProcess-EBI-UniProt-GOA-ACAP-ARAP_16.01.2024_00h00	0.0157138	0.0322335	0.000307644	0.00133312	[4, 5]	Group25	4.79452	7	[AICDA, BCL6, GATA3, HLX, IL27RA, STAT3, TMEM98]
GO:0002828	regulation of type 2 immune response	GO_BiologicalProcess-EBI-UniProt-GOA-ACAP-ARAP_16.01.2024_00h00	0.000558561	0.0111712	0.000307644	0.00133312	[4, 5]	Group25	18.1818	4	[BCL6, GATA3, HLX, IL27RA]
GO:0010721	negative regulation of cell development	GO_BiologicalProcess-EBI-UniProt-GOA-ACAP-ARAP_16.01.2024_00h00	0.00271875	0.015	0.000307644	0.00133312	[4, 5, 6]	Group25	5.4878	9	[BCL6, FBXW7, GORASP1, HLX, SEMA3A, SEMA4C, SEMA4D, THY1, TMEM98]
GO:0022409	positive regulation of cell-cell adhesion	GO_BiologicalProcess-EBI-UniProt-GOA-ACAP-ARAP_16.01.2024_00h00	0.0075697	0.0224287	0.000307644	0.00133312	[4, 5, 6]	Group25	4.6875	9	[BCL6, GATA3, HLX, IGFBP2, KAT5, PODXL, THY1, TNF, TYK2]
GO:0042088	T-helper 1 type immune response	GO_BiologicalProcess-EBI-UniProt-GOA-ACAP-ARAP_16.01.2024_00h00	0.0131603	0.0280753	0.000307644	0.00133312	[5]	Group25	10.7143	3	[HLX, IL27RA, TMEM98]
GO:0002822	regulation of adaptive immune response based on somatic recombination of immune receptors built from immunoglobulin superfamily domains	GO_BiologicalProcess-EBI-UniProt-GOA-ACAP-ARAP_16.01.2024_00h00	0.0279276	0.0442418	0.000307644	0.00133312	[5, 6]	Group25	4.65116	6	[BCL6, CD1A, GATA3, HLX, IL27RA, TNF]
GO:0043523	regulation of neuron apoptotic process	GO_BiologicalProcess-EBI-UniProt-GOA-ACAP-ARAP_16.01.2024_00h00	0.00542344	0.0211647	0.000307644	0.00133312	[5, 6]	Group25	5.88235	7	[CCL2, ERBB3, FBXW7, GATA3, IL27RA, SIX1, TNF]
GO:0046631	alpha-beta T cell activation	GO_BiologicalProcess-EBI-UniProt-GOA-ACAP-ARAP_16.01.2024_00h00	0.0111972	0.0271448	0.000307644	0.00133312	[5, 6]	Group25	5.71429	6	[BCL6, GATA3, HLX, STAT3, TMEM98, TYK2]
GO:0048538	thymus development	GO_BiologicalProcess-EBI-UniProt-GOA-ACAP-ARAP_16.01.2024_00h00	0.0205398	0.0365152	0.000307644	0.00133312	[4, 5, 6, 7]	Group25	9.09091	3	[GATA3, JARID2, SIX1]
GO:1902107	positive regulation of leukocyte differentiation	GO_BiologicalProcess-EBI-UniProt-GOA-ACAP-ARAP_16.01.2024_00h00	0.0089224	0.0237931	0.000307644	0.00133312	[4, 5, 6, 7, 8]	Group25	6	6	[BCL6, GATA3, HLX, KAT5, NEDD9, TNF]
GO:0030217	T cell differentiation	GO_BiologicalProcess-EBI-UniProt-GOA-ACAP-ARAP_16.01.2024_00h00	0.0174082	0.0331585	0.000307644	0.00133312	[5, 6, 7, 8, 9]	Group25	4.34783	8	[BCL6, CHD7, GATA3, HLX, KAT5, STAT3, THEMIS, TMEM98]
GO:0045058	T cell selection	GO_BiologicalProcess-EBI-UniProt-GOA-ACAP-ARAP_16.01.2024_00h00	0.0277767	0.0444427	0.000307644	0.00133312	[2, 6, 7, 8, 9, 10]	Group25	8.10811	3	[GATA3, STAT3, THEMIS]
GO:0046634	regulation of alpha-beta T cell activation	GO_BiologicalProcess-EBI-UniProt-GOA-ACAP-ARAP_16.01.2024_00h00	0.019672	0.0357673	0.000307644	0.00133312	[6, 7, 8]	Group25	6.89655	4	[BCL6, GATA3, HLX, TYK2]
GO:0002889	regulation of immunoglobulin mediated immune response	GO_BiologicalProcess-EBI-UniProt-GOA-ACAP-ARAP_16.01.2024_00h00	0.0339803	0.0485432	0.000307644	0.00133312	[7, 8]	Group25	7.5	3	[BCL6, IL27RA, TNF]
GO:0010586	miRNA metabolic process	GO_BiologicalProcess-EBI-UniProt-GOA-ACAP-ARAP_16.01.2024_00h00	0.00597274	0.0207747	0.000307644	0.00133312	[7, 8]	Group25	7.69231	5	[DIS3L2, GATA3, NCOR2, STAT3, TNF]
GO:0045582	positive regulation of T cell differentiation	GO_BiologicalProcess-EBI-UniProt-GOA-ACAP-ARAP_16.01.2024_00h00	0.0127558	0.0275801	0.000307644	0.00133312	[6, 7, 8, 9, 10, 11]	Group25	7.84314	4	[BCL6, GATA3, HLX, KAT5]
GO:1902893	regulation of miRNA transcription	GO_BiologicalProcess-EBI-UniProt-GOA-ACAP-ARAP_16.01.2024_00h00	0.0119183	0.028043	0.000307644	0.00133312	[6, 7, 8, 9, 10, 11]	Group25	8	4	[GATA3, NCOR2, STAT3, TNF]
GO:0045190	isotype switching	GO_BiologicalProcess-EBI-UniProt-GOA-ACAP-ARAP_16.01.2024_00h00	0.0222377	0.0382584	0.000307644	0.00133312	[6, 7, 9, 10, 11, 12]	Group25	8.82353	3	[AICDA, BCL6, IL27RA]
GO:0045622	regulation of T-helper cell differentiation	GO_BiologicalProcess-EBI-UniProt-GOA-ACAP-ARAP_16.01.2024_00h00	0.00759403	0.0220917	0.000307644	0.00133312	[4, 5, 9, 10, 11, 12, 13, 14]	Group25	13.0435	3	[BCL6, GATA3, HLX]
GO:0002294	CD4-positive, alpha-beta T cell differentiation involved in immune response	GO_BiologicalProcess-EBI-UniProt-GOA-ACAP-ARAP_16.01.2024_00h00	0.00158128	0.0140558	2.03213e-06	5.28354e-05	[8, 9, 10, 11, 12]	Group26	10.4167	5	[BCL6, GATA3, HLX, STAT3, TMEM98]
GO:0048846	axon extension involved in axon guidance	GO_BiologicalProcess-EBI-UniProt-GOA-ACAP-ARAP_16.01.2024_00h00	0.015891	0.0321843	2.03213e-06	5.28354e-05	[6, 7, 8, 9, 10, 11, 12, 13, 14]	Group26	10	3	[SEMA3A, SEMA4C, SEMA4D]
GO:0035265	organ growth	GO_BiologicalProcess-EBI-UniProt-GOA-ACAP-ARAP_16.01.2024_00h00	0.0331097	0.0481596	2.03213e-06	5.28354e-05	[2, 3]	Group26	5	5	[ADRA1A, HLX, JARID2, WWC2, ZFPM2]
GO:0040008	regulation of growth	GO_BiologicalProcess-EBI-UniProt-GOA-ACAP-ARAP_16.01.2024_00h00	0.000128412	0.0205459	2.03213e-06	5.28354e-05	[2, 3]	Group26	5.01475	17	[ADRB3, BCL6, CHD7, CXCL16, ENPP1, FBP1, HLX, IST1, JARID2, RERG, SEMA3A, SEMA4C, SEMA4D, SIX1, STAT3, WWC2, ZFPM2]
GO:0040013	negative regulation of locomotion	GO_BiologicalProcess-EBI-UniProt-GOA-ACAP-ARAP_16.01.2024_00h00	0.00114509	0.0114509	2.03213e-06	5.28354e-05	[2, 3, 4]	Group26	5.36585	11	[CCL2, GATA3, IL27RA, NEDD9, PFN2, SEMA3A, SEMA4C, SEMA4D, STAT3, THY1, TNF]
GO:0040017	positive regulation of locomotion	GO_BiologicalProcess-EBI-UniProt-GOA-ACAP-ARAP_16.01.2024_00h00	0.000278971	0.0111588	2.03213e-06	5.28354e-05	[2, 3, 4]	Group26	4.69613	17	[ATP8A1, BCL6, C5AR1, CPNE3, CXCL16, FGR, GATA3, ITGA6, NEDD9, RAB25, SEMA3A, SEMA4C, SEMA4D, STAT3, SUCNR1, THY1, ZNF609]
GO:0045926	negative regulation of growth	GO_BiologicalProcess-EBI-UniProt-GOA-ACAP-ARAP_16.01.2024_00h00	0.00020537	0.0109531	2.03213e-06	5.28354e-05	[2, 3, 4]	Group26	7.14286	10	[ADRB3, BCL6, ENPP1, FBP1, JARID2, RERG, SEMA3A, SEMA4C, SEMA4D, WWC2]
GO:0050900	leukocyte migration	GO_BiologicalProcess-EBI-UniProt-GOA-ACAP-ARAP_16.01.2024_00h00	0.00157199	0.0147952	2.03213e-06	5.28354e-05	[2, 4]	Group26	4.87805	12	[C5AR1, CCL2, CXCL16, CYP7B1, GATA3, IL27RA, ITGA6, ITGA7, MTUS1, NEDD9, THY1, TNF]
GO:0051093	negative regulation of developmental process	GO_BiologicalProcess-EBI-UniProt-GOA-ACAP-ARAP_16.01.2024_00h00	0.000325848	0.0104271	2.03213e-06	5.28354e-05	[2, 3, 4]	Group26	4.0293	22	[ADRB3, BCL6, EFEMP1, ENPP1, FASLG, FBXW7, GATA3, GORASP1, HLX, INSIG1, JARID2, NKX3-1, PTBP1, SEMA3A, SEMA4C, SEMA4D, STAT3, THY1, TMEM98, TNF, WWC2, ZFPM2]
GO:0048638	regulation of developmental growth	GO_BiologicalProcess-EBI-UniProt-GOA-ACAP-ARAP_16.01.2024_00h00	0.000190847	0.0152677	2.03213e-06	5.28354e-05	[3, 4]	Group26	6.18557	12	[ADRB3, CHD7, HLX, IST1, JARID2, SEMA3A, SEMA4C, SEMA4D, SIX1, STAT3, WWC2, ZFPM2]
GO:0001558	regulation of cell growth	GO_BiologicalProcess-EBI-UniProt-GOA-ACAP-ARAP_16.01.2024_00h00	0.0138761	0.0292129	2.03213e-06	5.28354e-05	[3, 4, 5]	Group26	4.24528	9	[BCL6, CXCL16, ENPP1, FBP1, IST1, RERG, SEMA3A, SEMA4C, SEMA4D]
GO:0002460	adaptive immune response based on somatic recombination of immune receptors built from immunoglobulin superfamily domains	GO_BiologicalProcess-EBI-UniProt-GOA-ACAP-ARAP_16.01.2024_00h00	0.0120254	0.027885	2.03213e-06	5.28354e-05	[4]	Group26	4.34783	9	[AICDA, BCL6, CD1A, GATA3, HLX, IL27RA, STAT3, TMEM98, TNF]
GO:0032535	regulation of cellular component size	GO_BiologicalProcess-EBI-UniProt-GOA-ACAP-ARAP_16.01.2024_00h00	0.00579312	0.0210659	2.03213e-06	5.28354e-05	[4]	Group26	4.34783	11	[COTL1, FAM49A, GRB2, IST1, KANK4, LIMA1, PFN2, PLEKHG2, SEMA3A, SEMA4C, SEMA4D]
GO:0045596	negative regulation of cell differentiation	GO_BiologicalProcess-EBI-UniProt-GOA-ACAP-ARAP_16.01.2024_00h00	0.00110004	0.0117338	2.03213e-06	5.28354e-05	[3, 4, 5]	Group26	4.15648	17	[BCL6, EFEMP1, ENPP1, FBXW7, GATA3, GORASP1, HLX, INSIG1, PTBP1, SEMA3A, SEMA4C, SEMA4D, STAT3, THY1, TMEM98, TNF, ZFPM2]
GO:0046620	regulation of organ growth	GO_BiologicalProcess-EBI-UniProt-GOA-ACAP-ARAP_16.01.2024_00h00	0.0119183	0.028043	2.03213e-06	5.28354e-05	[3, 4, 5]	Group26	8	4	[HLX, JARID2, WWC2, ZFPM2]
GO:0048640	negative regulation of developmental growth	GO_BiologicalProcess-EBI-UniProt-GOA-ACAP-ARAP_16.01.2024_00h00	0.00103483	0.0118266	2.03213e-06	5.28354e-05	[3, 4, 5]	Group26	9.23077	6	[ADRB3, JARID2, SEMA3A, SEMA4C, SEMA4D, WWC2]
GO:0048863	stem cell differentiation	GO_BiologicalProcess-EBI-UniProt-GOA-ACAP-ARAP_16.01.2024_00h00	0.00193683	0.0147568	2.03213e-06	5.28354e-05	[4]	Group26	5.76923	9	[JARID2, KAT5, MSI2, RDH10, SEMA3A, SEMA4C, SEMA4D, SIX1, STAT3]
GO:0050920	regulation of chemotaxis	GO_BiologicalProcess-EBI-UniProt-GOA-ACAP-ARAP_16.01.2024_00h00	0.00465339	0.0206817	2.03213e-06	5.28354e-05	[3, 4, 5]	Group26	5.47945	8	[C5AR1, CCL2, MTUS1, NEDD9, SEMA3A, SEMA4C, SEMA4D, SUCNR1]
GO:0071674	mononuclear cell migration	GO_BiologicalProcess-EBI-UniProt-GOA-ACAP-ARAP_16.01.2024_00h00	0.00676422	0.0212211	2.03213e-06	5.28354e-05	[3, 5]	Group26	5.64516	7	[C5AR1, CCL2, CXCL16, CYP7B1, GATA3, IL27RA, NEDD9]
GO:2000146	negative regulation of cell motility	GO_BiologicalProcess-EBI-UniProt-GOA-ACAP-ARAP_16.01.2024_00h00	0.0159236	0.0318472	2.03213e-06	5.28354e-05	[3, 4, 5]	Group26	4.41989	8	[CCL2, GATA3, IL27RA, NEDD9, PFN2, STAT3, THY1, TNF]
GO:0030308	negative regulation of cell growth	GO_BiologicalProcess-EBI-UniProt-GOA-ACAP-ARAP_16.01.2024_00h00	0.00334993	0.0162421	2.03213e-06	5.28354e-05	[3, 4, 5, 6]	Group26	6.42202	7	[BCL6, ENPP1, FBP1, RERG, SEMA3A, SEMA4C, SEMA4D]
GO:0048864	stem cell development	GO_BiologicalProcess-EBI-UniProt-GOA-ACAP-ARAP_16.01.2024_00h00	0.00637037	0.0203852	2.03213e-06	5.28354e-05	[4, 5]	Group26	7.57576	5	[MSI2, RDH10, SEMA3A, SEMA4C, SEMA4D]
GO:0050922	negative regulation of chemotaxis	GO_BiologicalProcess-EBI-UniProt-GOA-ACAP-ARAP_16.01.2024_00h00	0.00543017	0.0206864	2.03213e-06	5.28354e-05	[3, 4, 5, 6]	Group26	10	4	[CCL2, SEMA3A, SEMA4C, SEMA4D]
GO:0010721	negative regulation of cell development	GO_BiologicalProcess-EBI-UniProt-GOA-ACAP-ARAP_16.01.2024_00h00	0.00271875	0.015	2.03213e-06	5.28354e-05	[4, 5, 6]	Group26	5.4878	9	[BCL6, FBXW7, GORASP1, HLX, SEMA3A, SEMA4C, SEMA4D, THY1, TMEM98]
GO:0031345	negative regulation of cell projection organization	GO_BiologicalProcess-EBI-UniProt-GOA-ACAP-ARAP_16.01.2024_00h00	0.015031	0.0312332	2.03213e-06	5.28354e-05	[4, 5, 6]	Group26	5.35714	6	[GORASP1, PFN2, SEMA3A, SEMA4C, SEMA4D, THY1]
GO:0045499	chemorepellent activity	GO_BiologicalProcess-EBI-UniProt-GOA-ACAP-ARAP_16.01.2024_00h00	0.009608	0.02402	2.03213e-06	5.28354e-05	[4, 5, 6]	Group26	12	3	[SEMA3A, SEMA4C, SEMA4D]
GO:0051960	regulation of nervous system development	GO_BiologicalProcess-EBI-UniProt-GOA-ACAP-ARAP_16.01.2024_00h00	0.00215943	0.0150221	2.03213e-06	5.28354e-05	[4, 5, 6]	Group26	4.48276	13	[CHD7, FBXW8, GORASP1, HES2, IST1, LINGO2, SEMA3A, SEMA4C, SEMA4D, SLITRK6, THY1, TMEM98, TNF]
GO:0061387	regulation of extent of cell growth	GO_BiologicalProcess-EBI-UniProt-GOA-ACAP-ARAP_16.01.2024_00h00	0.025794	0.0434425	2.03213e-06	5.28354e-05	[4, 5, 6]	Group26	6.34921	4	[IST1, SEMA3A, SEMA4C, SEMA4D]
GO:1901888	regulation of cell junction assembly	GO_BiologicalProcess-EBI-UniProt-GOA-ACAP-ARAP_16.01.2024_00h00	0.00736425	0.0222317	2.03213e-06	5.28354e-05	[4, 5, 6]	Group26	5.55556	7	[LINGO2, SEMA4D, SIX1, SLITRK6, SLK, THY1, TNF]
GO:0014033	neural crest cell differentiation	GO_BiologicalProcess-EBI-UniProt-GOA-ACAP-ARAP_16.01.2024_00h00	0.00864004	0.0234306	2.03213e-06	5.28354e-05	[5, 6]	Group26	7.04225	5	[RDH10, SEMA3A, SEMA4C, SEMA4D, SIX1]
GO:0043523	regulation of neuron apoptotic process	GO_BiologicalProcess-EBI-UniProt-GOA-ACAP-ARAP_16.01.2024_00h00	0.00542344	0.0211647	2.03213e-06	5.28354e-05	[5, 6]	Group26	5.88235	7	[CCL2, ERBB3, FBXW7, GATA3, IL27RA, SIX1, TNF]
GO:0043584	nose development	GO_BiologicalProcess-EBI-UniProt-GOA-ACAP-ARAP_16.01.2024_00h00	0.000610529	0.0108539	2.03213e-06	5.28354e-05	[5, 6]	Group26	30	3	[CHD7, RDH10, SIX1]
GO:0050767	regulation of neurogenesis	GO_BiologicalProcess-EBI-UniProt-GOA-ACAP-ARAP_16.01.2024_00h00	0.00379735	0.0173593	2.03213e-06	5.28354e-05	[5, 6, 7]	Group26	4.60251	11	[CHD7, FBXW8, GORASP1, HES2, IST1, SEMA3A, SEMA4C, SEMA4D, THY1, TMEM98, TNF]
GO:0050768	negative regulation of neurogenesis	GO_BiologicalProcess-EBI-UniProt-GOA-ACAP-ARAP_16.01.2024_00h00	0.0048363	0.0209137	2.03213e-06	5.28354e-05	[4, 5, 6, 7, 8]	Group26	6.81818	6	[GORASP1, SEMA3A, SEMA4C, SEMA4D, THY1, TMEM98]
GO:0051963	regulation of synapse assembly	GO_BiologicalProcess-EBI-UniProt-GOA-ACAP-ARAP_16.01.2024_00h00	0.025794	0.0434425	2.03213e-06	5.28354e-05	[5, 6, 7]	Group26	6.34921	4	[LINGO2, SEMA4D, SIX1, SLITRK6]
GO:0048814	regulation of dendrite morphogenesis	GO_BiologicalProcess-EBI-UniProt-GOA-ACAP-ARAP_16.01.2024_00h00	0.029771	0.0458016	2.03213e-06	5.28354e-05	[4, 5, 6, 7, 8, 9, 10, 11, 12, 13]	Group26	7.89474	3	[FBXW8, GORASP1, SEMA4D]
GO:0050770	regulation of axonogenesis	GO_BiologicalProcess-EBI-UniProt-GOA-ACAP-ARAP_16.01.2024_00h00	0.0319003	0.0468262	2.03213e-06	5.28354e-05	[4, 5, 6, 7, 8, 9, 10, 11, 12, 13]	Group26	5.05051	5	[IST1, SEMA3A, SEMA4C, SEMA4D, THY1]

## Sheet: Liver
ID	Term	Ontology Source	Term PValue	Term PValue Corrected with Benjamini-Hochberg	Group PValue	Group PValue Corrected with Benjamini-Hochberg	GOLevels	GOGroups	% Associated Genes	Nr. Genes	Associated Genes Found
GO:0001889	liver development	GO_BiologicalProcess	0.00763648	0.00763648	0.00763648	0.00763648	[5, 6]	Group0	4.34783	3	[CITED2, HLX, HNF1A]
GO:0004860	protein kinase inhibitor activity	GO_MolecularFunction	0.00309359	0.00773397	0.00309359	0.00773397	[5]	Group1	6	3	[AKT1S1, CAMK2N1, TRIB2]			Row Labels	Count of Ontology Source
GO:0019888	protein phosphatase regulator activity	GO_MolecularFunction	0.00620097	0.010335	0.00620097	0.010335	[4]	Group2	4.6875	3	[PHACTR1, PHACTR4, PPP2R5C]			GO_BiologicalProcess	2
GO:0033116	endoplasmic reticulum-Golgi intermediate compartment membrane	GO_CellularComponent	0.000567306	0.00283653	0.000567306	0.00283653	[4, 5, 6]	Group3	10.7143	3	[RAB2A, VMA21, VMP1]			GO_CellularComponent	1
GO:1902106	negative regulation of leukocyte differentiation	GO_BiologicalProcess	0.00675381	0.00844226	0.00675381	0.00844226	[4, 5, 6, 7, 8]	Group4	4.54545	3	[HLX, LRRC17, TMEM178A]			GO_MolecularFunction	2
														Grand Total	5
