# Supplementary material for: MicroRNA-mediated regulatory mechanisms in cow’s ileum and ileum lymph node in response to Mycobacterium avium subspecies paratuberculosis infection
Source: Sci Rep. 2025 Dec 3;15:43030. doi: 10.1038/s41598-025-23969-x (PMC12675627; doi:10.1038/s41598-025-23969-x)
Supplement: Supplementary file 7 — Supplementary Material 7 [file 41598_2025_23969_MOESM7_ESM.xlsx]

## Sheet: Table S4A_IL_JDPvsHC
Table S4A. Differentially expressed miRNAs identified in IL tissue between JDP and HC cows.
Row-names	baseMean	log2FoldChange	pvalue
bta-miR-100	62900.5	-1.31301	0.0147484
bta-miR-127	49546.4	-1.19507	0.0347015
bta-miR-375	32198.3	-1.20464	0.0367725
bta-miR-30a-5p	27887.2	-1.55188	0.0136779
bta-miR-99a-5p	27881.3	-1.47932	0.0071309
bta-miR-320a	23719.1	-1.60005	0.0268463
bta-miR-125a	21603.5	-1.58812	0.00097608
bta-miR-193b	14539.9	-2.41821	0.00575659
bta-miR-146a	6160.13	2.30964	1.16913e-06
bta-miR-21-5p	5308.6	1.48406	0.0186777
novelmiR_22_13887295	3354.03	-7.38974	0.0106323
bta-miR-146b	1767.82	2.33441	0.00100687
bta-miR-370	409.247	-2.88731	0.0110005
bta-miR-129	258.536	-2.04358	0.0314458
bta-miR-129-5p	258.536	-2.04358	0.0314458
bta-miR-147	220.379	2.37895	0.00299012
bta-miR-382	119.045	-1.41038	0.018208

## Sheet: Table S4B_IL_MAPT_HC
Table S4B. Differentially expressed miRNAs identified in IL tissue between MAPT and HC cows.
Row-names	baseMean	log2FoldChange	pvalue
bta-miR-125a	21603.5	-1.05549	0.00959221
bta-miR-125b	20885.3	-1.14701	0.0200454
bta-miR-193b	14539.9	-1.56281	0.0361133
bta-miR-3596	13920.8	-1.18673	0.0323602
bta-miR-146a	6160.13	1.59513	7.22132e-05
bta-miR-146b	1767.82	1.52273	0.0105389
bta-miR-296-3p	302.872	1.12388	0.0456899
bta-miR-147	220.379	1.81675	0.00410613

## Sheet: Table S4C_IL_JDPvsMAPT
Table S4C. Differentially expressed miRNAs identified in IL between JDP and MAPT cows.
Row-names	baseMean	log2FoldChange	pvalue
bta-miR-1388-5p	5433.38	-1.36177	0.0306771
novelmiR_22_13887295	3354.03	-8.04033	0.00544518
bta-miR-370	409.247	-2.40062	0.0345216
bta-miR-129	258.536	-2.23674	0.0185286
bta-miR-129-5p	258.536	-2.23674	0.0185286
bta-miR-2284a	143.366	-2.84916	0.0169372

## Sheet: Table S4D_ILLN_JDPvsHC
Table S4D. Differentially expressed miRNAs identified in ILLN between JDP and HC cows.
Row-names	baseMean	log2FoldChange	pvalue
bta-miR-2285f	81490.4	-1.09174	0.00367999
bta-miR-2285i	60867.4	-1.29621	0.00085487
bta-miR-99a-5p	52025	-1.25476	0.0233171
bta-miR-125a	28006.8	-1.25912	0.004067
bta-miR-100	23473.5	-1.14456	0.00592918
bta-miR-146a	20809.1	2.13261	0.000309102
bta-miR-320a	17823.1	-1.12124	0.0308766
bta-miR-192	13829	1.81662	0.00552216
bta-miR-375	9216.88	3.84534	8.80198e-05
novelmiR_23_14116595	7866.91	-10.2001	0.00529937
bta-miR-21-5p	7445.04	3.01243	0.000129502
bta-miR-146b	5566.29	2.58033	7.47054e-05
bta-miR-2285t	4185.96	1.35315	0.049156
bta-miR-7	1931.43	1.00794	0.00938674
bta-miR-215	819.157	3.68439	0.00174528
bta-miR-2285e	503.831	1.8685	0.00371718
bta-miR-2305	369.801	2.06347	0.0113255
bta-miR-452	318.755	-2.32966	0.00905308
bta-miR-200a	235.659	3.94167	0.0140607
bta-miR-147	70.1229	3.3232	0.0181613

## Sheet: Table S4E_ILLN_MAPT_HC
Table S4E. Differentially expressed miRNAs identified in ILLN between MAPT and HC cows.
Row-names	baseMean	log2FoldChange	pvalue
bta-miR-10b	68234.7	1.3266	0.00438678
bta-miR-146a	20809.1	1.1954	0.031336
bta-miR-10a	14698.4	1.09593	0.0248965
bta-miR-3596	14022	-1.23518	0.0315138
bta-miR-191	11931.6	2.08124	0.00670848
bta-miR-26a	7901.45	2.06394	0.0112729
bta-miR-26c	7901.45	2.06394	0.0112729
bta-miR-21-5p	7445.04	2.59014	0.00044461
bta-miR-29a	2293.28	1.61794	0.0207129
bta-let-7i	1861.03	1.95453	0.0062531
bta-miR-342	1527.39	1.53031	0.0279629
bta-miR-92a	1159.53	1.59424	0.024349
bta-miR-151-5p	1132.46	2.32902	0.0034517
bta-miR-23b-3p	756.046	1.37558	0.0407045
bta-miR-221	386.088	1.91757	0.0438516
bta-miR-2305	369.801	-1.56403	0.034171
bta-miR-25	337.089	2.23784	0.0201337
bta-miR-2890	215.211	-2.3111	0.0490825
bta-miR-155	155.356	4.15672	0.0158186
bta-miR-2332	80.7623	3.71294	0.0345157
bta-miR-374a	40.8703	4.92063	0.0462875

## Sheet: Table S4F_ILLN_JDPvsMAPT
Table S4F. Differentially expressed miRNAs identified in ILLN between JDP and MAPT cows.
Row-names	baseMean	log2FoldChange	pvalue
bta-miR-10b	68234.7	-1.42804	0.00400472
bta-miR-99a-5p	52025	-1.73986	0.00166026
bta-miR-378	32123.6	1.02208	0.0463875
bta-miR-100	23473.5	-1.02396	0.0138275
bta-miR-375	9216.88	3.47339	0.000396874
novelmiR_23_14116595	7866.91	-9.4901	0.00948275
bta-miR-146b	5566.29	1.41709	0.0296006
bta-miR-378d	2406.97	1.50104	0.0197782
bta-miR-2285e	503.831	2.19197	0.000669982
bta-miR-2898	429.061	1.48075	0.0313758
bta-miR-2305	369.801	3.6275	8.94677e-06
bta-miR-452	318.755	-1.9378	0.0299653
bta-miR-210	145.983	2.48239	0.0361929
bta-miR-326	58.0288	3.57588	0.0153348
bta-miR-2308	14.6837	5.55539	0.0408927

## Sheet: Table S4G_LIVER
Table S4G. Differentially expressed miRNAs identified in liver tissue.
	Row-names	baseMean	log2FoldChange	pvalue
JDPvsHC	bta-miR-2483-3p	101.742	-4.00215	0.0285911
	bta-miR-103	90.6977	2.66954	0.0390964
JDPvsMAPT	bta-miR-2305	108.848	4.03624	0.036397
	bta-miR-2483-3p	101.742	-4.54806	0.0210424
MAPTvsHC
	n.d.

## Sheet: Table S4H_summary
Table S4H. Ddifferentially expressed miRNAs in different tissues via different comparisons.
	JDP vs HC			MAPT vs HC			JDP vs MAPT
	miRNA	log2FC	p value	miRNA	log2FC	p value	miRNA	log2FC	p value
IL	bta-miR-146a	2.30964	1.16913e-06	bta-miR-125a	-1.05549	0.00959221	bta-miR-1388-5p	-1.36	0.03
	bta-miR-125a	-1.58812	0.00097608	bta-miR-125b	-1.14701	0.0200454	novelmiR_22_13887295	-8.04	0.01
	bta-miR-146b	2.33441	0.00100687	bta-miR-193b	-1.56281	0.0361133	bta-miR-370	-2.4	0.03
	bta-miR-147	2.37895	0.00299012	bta-let-7b (bta-miR-3596)	-1.18673	0.0323602	bta-miR-129	-2.24	0.02
	bta-miR-193b	-2.41821	0.00575659	bta-miR-146a	1.59513	7.22132e-05	bta-miR-129-5p	-2.24	0.02
	bta-miR-99a-5p	-1.47932	0.0071309	bta-miR-146b	1.52273	0.0105389	bta-miR-2284a	-2.85	0.02
	novelmiR_22_13887295	-7.38974	0.0106323	bta-miR-296-3p	1.12388	0.0456899
	bta-miR-370	-2.88731	0.0110005	bta-miR-147	1.81675	0.00410613
	bta-miR-30a-5p	-1.55188	0.0136779
	bta-miR-100	-1.31301	0.0147484
	bta-miR-382	-1.41038	0.018208
	MiRNA	Log2FC	Pvalue	MiRNA	Log2FC	Pvalue	MiRNA	Log2FC	Pvalue
	bta-miR-21-5p	1.48406	0.0186777
	bta-miR-320a	-1.60005	0.0268463
	bta-miR-129	-2.04358	0.0314458
	bta-miR-129-5p	-2.04358	0.0314458
	bta-miR-127	-1.19507	0.0347015
	bta-miR-375	-1.20464	0.0367725
ILLN	bta-miR-100	-1.14456	0.00592918	bta-let-7b (bta-miR-3596)	-1.24	0.032	bta-miR-100	-1.02396	0.0138275
	bta-miR-125a	-1.25912	0.004067	bta-let-7i	1.95	0.01	bta-miR-10b	-1.42804	0.00400472
	bta-miR-146a	2.13261	0.000309102	bta-miR-10a	1.1	0.02	bta-miR-146b	1.41709	0.0296006
	bta-miR-146b	2.58033	7.47054e-05	bta-miR-10b	1.33	0	bta-miR-210	2.48239	0.0361929
	bta-miR-147	3.3232	0.0181613	bta-miR-146a	1.2	0.031	bta-miR-2285e	2.19197	0.000669982
	bta-miR-192	1.81662	0.00552216	bta-miR-151-5p	2.33	0	bta-miR-2305	3.6275	8.94677e-06
	bta-miR-200a	3.94167	0.0140607	bta-miR-155	4.16	0.02	bta-miR-2308	5.55539	0.0408927
	bta-miR-215	3.68439	0.00174528	bta-miR-191	2.08	0.01	bta-miR-2898	1.48075	0.0313758
	bta-miR-21-5p	3.01243	0.000129502	bta-miR-21-5p	2.59	0	bta-miR-326	3.57588	0.0153348
	bta-miR-2285e	1.8685	0.00371718	bta-miR-221	1.92	0.04	bta-miR-375	3.47339	0.000396874
	bta-miR-2285f	-1.09174	0.00367999	bta-miR-2305	-1.56	0.03	bta-miR-378	1.02208	0.0463875
	bta-miR-2285i	-1.29621	0.00085487	bta-miR-2332	3.71	0.03	bta-miR-378d	1.50104	0.0197782
	bta-miR-2285t	1.35315	0.049156	bta-miR-23b-3p	1.38	0.04	bta-miR-452	-1.9378	0.0299653
	bta-miR-2305	2.06347	0.0113255	bta-miR-25	2.24	0.02	bta-miR-99a-5p	-1.73986	0.00166026
	bta-miR-320a	-1.12124	0.0308766	bta-miR-26a	2.06	0.01	novelmiR_23_14116595	-9.4901	0.00948275
	bta-miR-375	3.84534	8.80198e-05	bta-miR-26c	2.06	0.01
	bta-miR-452	-2.32966	0.00905308	bta-miR-2890	-2.31	0.05
	bta-miR-7	1.00794	0.00938674	bta-miR-29a	1.62	0.02
	bta-miR-99a-5p	-1.25476	0.0233171	bta-miR-342	1.53	0.03
	novelmiR_23_14116595	-10.2001	0.00529937	bta-miR-374a	4.92	0.05
				bta-miR-92a	1.59	0.02
Liver	bta-miR-2483-3p	-4.00215	0.0285911	bta-miR-103	2.66954	0.0390964	bta-miR-2483-3p	-4.54806	0.0210424
							bta-miR-2305	4.03624	0.036397

## Sheet: ILLN DE Com All
10 elements included exclusively in "ILLN JDP vs HC":				17 elements included exclusively in "ILLN MAPT vs HC":					6 elements included exclusively in "ILLN JDP vs MAPT":
bta-miR-125a				bta-let-7b (bta-miR-3596)					bta-miR-210
bta-miR-147				bta-let-7i					bta-miR-2308
bta-miR-192				bta-miR-10a					bta-miR-2898
bta-miR-200a				bta-miR-151-5p					bta-miR-326
bta-miR-215				bta-miR-155					bta-miR-378
bta-miR-2285f				bta-miR-191					bta-miR-378d
bta-miR-2285i				bta-miR-221
bta-miR-2285t				bta-miR-2332
bta-miR-320a				bta-miR-23b-3p
bta-miR-7				bta-miR-25
				bta-miR-26a
				bta-miR-26c
				bta-miR-2890
				bta-miR-29a
				bta-miR-342
				bta-miR-374a
				bta-miR-92a
2 common elements in "ILLN JDP vs HC" and "ILLN MAPT vs HC":						7 common elements in "ILLN JDP vs HC" and "ILLN JDP vs MAPT":
bta-miR-146a						bta-miR-100
bta-miR-21-5p						bta-miR-146b
						bta-miR-2285e
						bta-miR-375
1 common element in "ILLN MAPT vs HC" and "ILLN JDP vs MAPT":						bta-miR-452
bta-miR-10b						bta-miR-99a-5p
						novelmiR_23_14116595
1 common element in "ILLN JDP vs HC", "ILLN MAPT vs HC" and "ILLN JDP vs MAPT":
bta-miR-2305

## Sheet: IL DE Com All
8 elements included exclusively in "IL JDP vs HC":					3 elements included exclusively in "IL MAPT vs HC":					2 elements included exclusively in "IL JDP vs MAPT":
bta-miR-99a-5p					bta-miR-125b					bta-miR-1388-5p
bta-miR-30a-5p					bta-let-7b (bta-miR-3596)					bta-miR-2284a
bta-miR-100					bta-miR-296-3p
bta-miR-382
bta-miR-21-5p
bta-miR-320a
bta-miR-127
bta-miR-375
5 common elements in "IL JDP vs HC" and "IL MAPT vs HC":						4 common elements in "IL JDP vs HC" and "IL JDP vs MAPT":
bta-miR-146a						novelmiR_22_13887295
bta-miR-125a						bta-miR-370
bta-miR-146b						bta-miR-129
bta-miR-147						bta-miR-129-5p
bta-miR-193b
Oliveros, J.C. (2007-2015) Venny 2.1. An interactive tool for comparing lists with Venn's diagrams. https://bioinfogp.cnb.csic.es/tools/venny/index.html

[truncated: 2 more sheets: JDP vs HC in IL and ILLN, notes]
